# Supplementary material for: Unconditional and conditional standards for fetal abdominal circumference and estimated fetal weight in an ethnic Chinese population: a birth cohort study
Source: BMC Pregnancy Childbirth. 2015 Jun 25;15:141. doi: 10.1186/s12884-015-0569-1 (PMC4480986; doi:10.1186/s12884-015-0569-1)
Supplement: Additional file 1: — Electronic spreadsheet UnconditionalChart_FetalGrowth_Supp.xlsx. [file 12884_2015_569_MOESM1_ESM.xlsx]

## Sheet: GLOBAL_AC_UNCOND 
Model Parameters for deriving percentiles (Source: Table 2 from Xu et al.)								Unconditional percentiles for abdominal circumference (in mm), pooling both genders
			Gestational Age (in days)	Gestational Age	f(GA)	E(lnAC)	Var(lnAC)	3rd	5th	10th	25th	50th	75th	90th	95th	97th
p1	-2		126	18week+0day	-9.09905e-05	4.83236	0.00200544	115.369	116.595	118.507	121.773	125.507	129.356	132.921	135.101	136.536
p2	1		127	18week+1day	-0.000164622	4.84477	0.00199858	116.826	118.065	119.998	123.299	127.074	130.964	134.567	136.77	138.221
a1	-168.498		128	18week+2day	-0.000237123	4.85698	0.00199202	118.278	119.53	121.484	124.821	128.635	132.567	136.208	138.434	139.9
a2	0.0297438		129	18week+3day	-0.000308528	4.86901	0.00198575	119.725	120.991	122.966	126.337	130.192	134.165	137.844	140.093	141.574
b0	4.81704		130	18week+4day	-0.000378872	4.88086	0.00197975	121.168	122.447	124.442	127.849	131.744	135.758	139.475	141.748	143.244
b1	-168.467		131	18week+5day	-0.000448187	4.89254	0.00197403	122.606	123.898	125.914	129.357	133.292	137.347	141.101	143.398	144.909
var(beta0)	0.00119471		132	18week+6day	-0.000516502	4.90405	0.00196856	124.04	125.345	127.382	130.859	134.835	138.931	142.724	145.043	146.569
var(beta1)	18.5802		133	19week+0day	-0.00058385	4.91539	0.00196334	125.469	126.787	128.845	132.358	136.373	140.51	144.341	146.684	148.225
cov(beta0,beta1)	0.0489785		134	19week+1day	-0.000650258	4.92658	0.00195836	126.894	128.226	130.304	133.852	137.907	142.086	145.955	148.32	149.877
var(e)	0.000819489		135	19week+2day	-0.000715754	4.93762	0.00195361	128.315	129.66	131.759	135.342	139.437	143.657	147.564	149.952	151.524
			136	19week+3day	-0.000780364	4.9485	0.00194907	129.732	131.09	133.209	136.828	140.963	145.224	149.169	151.581	153.168
			137	19week+4day	-0.000844115	4.95924	0.00194475	131.144	132.516	134.656	138.31	142.486	146.787	150.77	153.205	154.808
			138	19week+5day	-0.000907032	4.96984	0.00194064	132.553	133.938	136.099	139.788	144.004	148.347	152.368	154.826	156.443
z-score for a percentile of a standard normal distribution			139	19week+6day	-0.000969138	4.9803	0.00193672	133.959	135.357	137.539	141.263	145.518	149.903	153.961	156.443	158.076
			140	20week+0day	-0.00103046	4.99063	0.00193299	135.361	136.772	138.974	142.733	147.029	151.455	155.552	158.056	159.704
			141	20week+1day	-0.00109101	5.00083	0.00192944	136.759	138.184	140.406	144.201	148.537	153.004	157.138	159.666	161.33
Percentile	z-score		142	20week+2day	-0.00115082	5.01091	0.00192608	138.154	139.592	141.835	145.665	150.041	154.549	158.722	161.273	162.952
3	-1.88079		143	20week+3day	-0.0012099	5.02086	0.00192288	139.545	140.997	143.261	147.126	151.542	156.091	160.302	162.876	164.57
5	-1.64485		144	20week+4day	-0.00126829	5.0307	0.00191985	140.934	142.398	144.683	148.583	153.04	157.63	161.88	164.477	166.186
10	-1.28155		145	20week+5day	-0.00132598	5.04042	0.00191698	142.319	143.797	146.103	150.038	154.535	159.167	163.454	166.075	167.799
25	-0.67449		146	20week+6day	-0.00138302	5.05003	0.00191426	143.702	145.193	147.519	151.49	156.027	160.7	165.025	167.669	169.409
50	0		147	21week+0day	-0.0014394	5.05953	0.0019117	145.081	146.586	148.933	152.939	157.516	162.231	166.594	169.262	171.017
75	0.67449		148	21week+1day	-0.00149516	5.06892	0.00190928	146.458	147.976	150.344	154.385	159.003	163.759	168.16	170.851	172.622
90	1.28155		149	21week+2day	-0.00155031	5.07821	0.00190699	147.832	149.363	151.752	155.829	160.487	165.284	169.724	172.438	174.224
95	1.64485		150	21week+3day	-0.00160485	5.0874	0.00190485	149.204	150.748	153.158	157.27	161.968	166.807	171.286	174.023	175.825
97	1.88079		151	21week+4day	-0.00165882	5.09649	0.00190283	150.573	152.131	154.561	158.709	163.448	168.328	172.845	175.606	177.423
			152	21week+5day	-0.00171222	5.10549	0.00190095	151.94	153.511	155.962	160.145	164.925	169.847	174.402	177.187	179.019
			153	21week+6day	-0.00176507	5.11439	0.00189919	153.305	154.889	157.361	161.58	166.4	171.363	175.957	178.765	180.613
			154	22week+0day	-0.00181739	5.1232	0.00189754	154.667	156.265	158.758	163.012	167.873	172.878	177.511	180.342	182.205
			155	22week+1day	-0.00186918	5.13193	0.00189602	156.028	157.639	160.153	164.442	169.344	174.391	179.062	181.917	183.796
			156	22week+2day	-0.00192046	5.14057	0.00189461	157.386	159.011	161.546	165.871	170.813	175.902	180.612	183.491	185.385
			157	22week+3day	-0.00197124	5.14912	0.0018933	158.743	160.381	162.937	167.298	172.281	177.412	182.16	185.063	186.973
			158	22week+4day	-0.00202155	5.1576	0.00189211	160.098	161.75	164.326	168.723	173.747	178.92	183.707	186.634	188.559
			159	22week+5day	-0.00207137	5.16599	0.00189102	161.452	163.117	165.714	170.147	175.211	180.427	185.253	188.203	190.144
			160	22week+6day	-0.00212074	5.17431	0.00189002	162.804	164.482	167.101	171.569	176.675	181.932	186.798	189.771	191.728
			161	23week+0day	-0.00216967	5.18255	0.00188913	164.154	165.846	168.486	172.99	178.137	183.436	188.341	191.339	193.311
			162	23week+1day	-0.00221815	5.19072	0.00188834	165.503	167.209	169.869	174.41	179.598	184.94	189.883	192.905	194.893
			163	23week+2day	-0.0022662	5.19882	0.00188763	166.851	168.57	171.252	175.829	181.058	186.442	191.425	194.47	196.474
			164	23week+3day	-0.00231384	5.20684	0.00188702	168.198	169.931	172.634	177.247	182.517	187.944	192.966	196.035	198.055
			165	23week+4day	-0.00236108	5.2148	0.0018865	169.543	171.29	174.014	178.663	183.975	189.444	194.506	197.599	199.635
			166	23week+5day	-0.00240791	5.22269	0.00188606	170.888	172.648	175.394	180.079	185.432	190.944	196.045	199.163	201.214
			167	23week+6day	-0.00245436	5.23051	0.0018857	172.232	174.006	176.773	181.494	186.889	192.444	197.584	200.726	202.793
			168	24week+0day	-0.00250044	5.23828	0.00188543	173.575	175.362	178.151	182.909	188.345	193.943	199.123	202.289	204.372
			169	24week+1day	-0.00254614	5.24598	0.00188524	174.917	176.718	179.528	184.323	189.801	195.442	200.662	203.852	205.951
			170	24week+2day	-0.00259148	5.25361	0.00188513	176.259	178.074	180.905	185.737	191.256	196.94	202.2	205.415	207.53
			171	24week+3day	-0.00263647	5.26119	0.00188509	177.6	179.429	182.281	187.15	192.711	198.438	203.738	206.977	209.109
			172	24week+4day	-0.00268112	5.26872	0.00188513	178.941	180.783	183.658	188.563	194.166	199.937	205.276	208.54	210.687
			173	24week+5day	-0.00272543	5.27618	0.00188524	180.281	182.137	185.033	189.975	195.621	201.435	206.815	210.103	212.267
			174	24week+6day	-0.00276941	5.28359	0.00188542	181.621	183.491	186.409	191.388	197.076	202.933	208.354	211.666	213.846
			175	25week+0day	-0.00281307	5.29094	0.00188567	182.961	184.845	187.784	192.8	198.531	204.432	209.892	213.23	215.426
			176	25week+1day	-0.00285642	5.29825	0.00188599	184.301	186.199	189.16	194.213	199.986	205.931	211.432	214.794	217.006
			177	25week+2day	-0.00289946	5.3055	0.00188638	185.64	187.552	190.535	195.626	201.441	207.43	212.972	216.359	218.587
			178	25week+3day	-0.0029422	5.3127	0.00188683	186.98	188.906	191.911	197.039	202.897	208.93	214.512	217.924	220.169
			179	25week+4day	-0.00298465	5.31985	0.00188735	188.32	190.26	193.287	198.452	204.353	210.43	216.053	219.49	221.752
			180	25week+5day	-0.00302681	5.32695	0.00188793	189.66	191.614	194.663	199.866	205.81	211.931	217.595	221.057	223.335
			181	25week+6day	-0.00306869	5.33401	0.00188857	191	192.969	196.039	201.28	207.267	213.433	219.138	222.625	224.92
			182	26week+0day	-0.0031103	5.34102	0.00188927	192.341	194.323	197.416	202.695	208.725	214.935	220.682	224.194	226.505
			183	26week+1day	-0.00315164	5.34798	0.00189003	193.682	195.679	198.794	204.11	210.184	216.439	222.227	225.765	228.092
			184	26week+2day	-0.00319272	5.3549	0.00189085	195.023	197.035	200.172	205.526	211.644	217.943	223.773	227.336	229.68
			185	26week+3day	-0.00323354	5.36178	0.00189172	196.366	198.391	201.551	206.943	213.104	219.448	225.32	228.908	231.27
			186	26week+4day	-0.00327411	5.36862	0.00189265	197.708	199.748	202.93	208.361	214.566	220.955	226.868	230.482	232.86
			187	26week+5day	-0.00331444	5.37541	0.00189364	199.052	201.106	204.311	209.78	216.028	222.463	228.418	232.058	234.453
			188	26week+6day	-0.00335452	5.38216	0.00189468	200.396	202.465	205.692	211.199	217.492	223.972	229.969	233.635	236.047
			189	27week+0day	-0.00339437	5.38888	0.00189577	201.741	203.824	207.074	212.62	218.957	225.483	231.522	235.213	237.642
			190	27week+1day	-0.00343399	5.39555	0.00189692	203.087	205.185	208.457	214.042	220.423	226.995	233.076	236.794	239.24
			191	27week+2day	-0.00347339	5.40219	0.00189812	204.434	206.546	209.842	215.465	221.891	228.508	234.632	238.376	240.839
			192	27week+3day	-0.00351256	5.40879	0.00189936	205.782	207.909	211.227	216.89	223.36	230.023	236.19	239.96	242.44
			193	27week+4day	-0.00355151	5.41535	0.00190066	207.131	209.273	212.614	218.316	224.831	231.54	237.75	241.546	244.043
			194	27week+5day	-0.00359026	5.42188	0.00190201	208.482	210.638	214.002	219.743	226.303	233.059	239.312	243.134	245.648
			195	27week+6day	-0.00362879	5.42837	0.0019034	209.833	212.004	215.391	221.172	227.777	234.579	240.875	244.724	247.256
			196	28week+0day	-0.00366713	5.43483	0.00190484	211.186	213.372	216.782	222.603	229.253	236.102	242.441	246.316	248.865
			197	28week+1day	-0.00370526	5.44125	0.00190633	212.54	214.741	218.175	224.035	230.73	237.626	244.009	247.91	250.477
			198	28week+2day	-0.0037432	5.44764	0.00190787	213.896	216.112	219.569	225.468	232.21	239.153	245.579	249.507	252.092
			199	28week+3day	-0.00378095	5.454	0.00190944	215.253	217.484	220.964	226.904	233.691	240.681	247.151	251.106	253.709
			200	28week+4day	-0.00381851	5.46033	0.00191107	216.612	218.858	222.361	228.342	235.175	242.212	248.726	252.708	255.328
			201	28week+5day	-0.00385588	5.46662	0.00191274	217.972	220.233	223.761	229.781	236.66	243.745	250.303	254.312	256.95
			202	28week+6day	-0.00389308	5.47289	0.00191445	219.335	221.611	225.161	231.222	238.148	245.281	251.883	255.919	258.575
			203	29week+0day	-0.0039301	5.47913	0.0019162	220.698	222.99	226.564	232.666	239.638	246.818	253.465	257.529	260.202
			204	29week+1day	-0.00396695	5.48534	0.001918	222.064	224.371	227.969	234.111	241.13	248.359	255.05	259.141	261.832
			205	29week+2day	-0.00400362	5.49151	0.00191984	223.432	225.753	229.376	235.559	242.624	249.902	256.638	260.756	263.466
			206	29week+3day	-0.00404013	5.49766	0.00192172	224.801	227.138	230.785	237.009	244.121	251.447	258.228	262.374	265.102
			207	29week+4day	-0.00407648	5.50379	0.00192364	226.172	228.525	232.196	238.461	245.621	252.995	259.822	263.995	266.741
			208	29week+5day	-0.00411267	5.50988	0.0019256	227.546	229.914	233.609	239.915	247.123	254.546	261.418	265.619	268.383
			209	29week+6day	-0.0041487	5.51595	0.0019276	228.921	231.305	235.024	241.372	248.627	256.1	263.017	267.246	270.029
			210	30week+0day	-0.00418457	5.522	0.00192964	230.299	232.698	236.442	242.832	250.134	257.656	264.62	268.877	271.678
			211	30week+1day	-0.0042203	5.52802	0.00193172	231.679	234.094	237.862	244.294	251.644	259.216	266.225	270.51	273.33
			212	30week+2day	-0.00425587	5.53401	0.00193384	233.061	235.492	239.284	245.758	253.157	260.778	267.834	272.147	274.986
			213	30week+3day	-0.0042913	5.53998	0.001936	234.446	236.892	240.709	247.226	254.673	262.344	269.446	273.787	276.645
			214	30week+4day	-0.00432659	5.54592	0.00193819	235.833	238.295	242.137	248.695	256.191	263.913	271.061	275.431	278.307
			215	30week+5day	-0.00436174	5.55184	0.00194042	237.222	239.7	243.567	250.168	257.713	265.484	272.68	277.079	279.973
			216	30week+6day	-0.00439675	5.55774	0.00194269	238.613	241.108	245	251.644	259.237	267.06	274.302	278.729	281.643
			217	31week+0day	-0.00443162	5.56362	0.00194499	240.008	242.518	246.435	253.122	260.765	268.638	275.927	280.384	283.317
			218	31week+1day	-0.00446637	5.56947	0.00194733	241.405	243.931	247.873	254.603	262.295	270.22	277.556	282.042	284.994
			219	31week+2day	-0.00450098	5.5753	0.00194971	242.804	245.347	249.314	256.088	263.829	271.805	279.189	283.704	286.675
			220	31week+3day	-0.00453546	5.58111	0.00195212	244.206	246.765	250.758	257.575	265.366	273.394	280.826	285.37	288.36
			221	31week+4day	-0.00456982	5.5869	0.00195457	245.611	248.186	252.205	259.065	266.907	274.986	282.466	287.039	290.049
			222	31week+5day	-0.00460406	5.59267	0.00195705	247.019	249.61	253.655	260.559	268.451	276.582	284.11	288.713	291.742
			223	31week+6day	-0.00463817	5.59841	0.00195957	248.429	251.037	255.107	262.056	269.998	278.181	285.758	290.391	293.44
			224	32week+0day	-0.00467217	5.60414	0.00196212	249.842	252.467	256.563	263.556	271.549	279.784	287.41	292.072	295.141
			225	32week+1day	-0.00470605	5.60985	0.0019647	251.259	253.9	258.022	265.059	273.103	281.391	289.066	293.758	296.847
			226	32week+2day	-0.00473981	5.61554	0.00196732	252.678	255.336	259.484	266.566	274.661	283.002	290.726	295.448	298.556
			227	32week+3day	-0.00477346	5.62121	0.00196997	254.1	256.775	260.949	268.076	276.222	284.617	292.39	297.143	300.271
			228	32week+4day	-0.004807	5.62686	0.00197266	255.525	258.217	262.418	269.589	277.788	286.235	294.058	298.841	301.989
			229	32week+5day	-0.00484043	5.63249	0.00197538	256.954	259.663	263.889	271.106	279.357	287.858	295.73	300.544	303.712
			230	32week+6day	-0.00487376	5.6381	0.00197813	258.386	261.111	265.365	272.627	280.929	289.485	297.407	302.252	305.44
			231	33week+0day	-0.00490698	5.6437	0.00198091	259.82	262.563	266.843	274.151	282.506	291.115	299.088	303.964	307.172
			232	33week+1day	-0.0049401	5.64928	0.00198372	261.258	264.018	268.325	275.679	284.086	292.75	300.774	305.68	308.909
			233	33week+2day	-0.00497311	5.65484	0.00198657	262.7	265.477	269.811	277.211	285.671	294.389	302.464	307.401	310.651
			234	33week+3day	-0.00500603	5.66039	0.00198945	264.145	266.939	271.3	278.746	287.259	296.033	304.158	309.127	312.397
			235	33week+4day	-0.00503884	5.66591	0.00199236	265.593	268.404	272.792	280.285	288.852	297.681	305.857	310.857	314.148
			236	33week+5day	-0.00507156	5.67143	0.0019953	267.044	269.873	274.289	281.828	290.449	299.333	307.561	312.593	315.904
			237	33week+6day	-0.00510419	5.67692	0.00199827	268.499	271.346	275.789	283.375	292.05	300.989	309.269	314.333	317.665
			238	34week+0day	-0.00513672	5.6824	0.00200128	269.958	272.822	277.293	284.926	293.655	302.65	310.982	316.078	319.431
			239	34week+1day	-0.00516916	5.68787	0.00200431	271.42	274.302	278.8	286.481	295.264	304.316	312.7	317.827	321.202
			240	34week+2day	-0.00520152	5.69332	0.00200738	272.886	275.786	280.311	288.04	296.877	305.986	314.423	319.582	322.979
			241	34week+3day	-0.00523378	5.69875	0.00201047	274.355	277.273	281.827	289.603	298.495	307.661	316.15	321.342	324.76
			242	34week+4day	-0.00526595	5.70418	0.0020136	275.828	278.764	283.346	291.17	300.118	309.34	317.883	323.107	326.546
			243	34week+5day	-0.00529804	5.70958	0.00201675	277.305	280.259	284.869	292.742	301.745	311.024	319.62	324.878	328.338
			244	34week+6day	-0.00533005	5.71497	0.00201994	278.786	281.758	286.396	294.317	303.376	312.713	321.363	326.653	330.135
			245	35week+0day	-0.00536197	5.72035	0.00202315	280.27	283.26	287.927	295.897	305.012	314.407	323.111	328.434	331.938
			246	35week+1day	-0.00539381	5.72572	0.0020264	281.758	284.767	289.462	297.482	306.652	316.106	324.863	330.22	333.746
			247	35week+2day	-0.00542557	5.73107	0.00202967	283.251	286.278	291.002	299.07	308.298	317.81	326.621	332.011	335.559
			248	35week+3day	-0.00545725	5.7364	0.00203297	284.747	287.792	292.545	300.663	309.948	319.518	328.385	333.808	337.378
			249	35week+4day	-0.00548886	5.74173	0.0020363	286.247	289.311	294.093	302.261	311.602	321.232	330.154	335.611	339.203
			250	35week+5day	-0.00552039	5.74704	0.00203967	287.751	290.834	295.645	303.863	313.262	322.951	331.928	337.419	341.033
			251	35week+6day	-0.00555184	5.75234	0.00204305	289.26	292.361	297.202	305.47	314.926	324.675	333.707	339.232	342.869
			252	36week+0day	-0.00558322	5.75762	0.00204647	290.772	293.892	298.762	307.081	316.595	326.404	335.492	341.051	344.711

## Sheet: MALE_AC_UNCOND
Model Parameters for deriving percentiles (Source: Table 2 from Xu et al.)								Unconditional percentiles for abdominal circumference (in mm) for males
			Gestational Age (in days)	Gestational Age	f(GA)	E(lnAC)	Var(lnAC)	3rd	5th	10th	25th	50th	75th	90th	95th	97th
p1	-2		126	18week+0day	-0.000154522	4.84558	0.00168095	117.739	118.883	120.667	123.708	127.177	130.743	134.038	136.049	137.371
p2	1		127	18week+1day	-0.000228658	4.85781	0.00167081	119.216	120.371	122.172	125.241	128.742	132.341	135.666	137.696	139.03
a1	-164.996		128	18week+2day	-0.000301663	4.86986	0.00166118	120.688	121.854	123.672	126.77	130.303	133.935	137.29	139.338	140.684
a2	0.0297079		129	18week+3day	-0.000373573	4.88173	0.00165204	122.154	123.331	125.166	128.293	131.859	135.524	138.909	140.976	142.334
b0	4.82007		130	18week+4day	-0.000444421	4.89342	0.00164337	123.616	124.804	126.656	129.811	133.41	137.108	140.524	142.609	143.979
b1	-165.047		131	18week+5day	-0.000514239	4.90495	0.00163515	125.073	126.272	128.14	131.325	134.956	138.687	142.134	144.237	145.62
var(beta0)	0.000933309		132	18week+6day	-0.000583059	4.91631	0.00162736	126.524	127.734	129.62	132.834	136.497	140.262	143.74	145.862	147.257
var(beta1)	32.9797		133	19week+0day	-0.000650911	4.9275	0.00161998	127.971	129.192	131.095	134.338	138.035	141.833	145.341	147.482	148.89
cov(beta0,beta1)	0.0746936		134	19week+1day	-0.000717823	4.93855	0.00161301	129.413	130.645	132.566	135.838	139.568	143.4	146.939	149.099	150.518
var(e)	0.000769937		135	19week+2day	-0.000783823	4.94944	0.00160642	130.851	132.094	134.032	137.333	141.096	144.963	148.533	150.712	152.143
			136	19week+3day	-0.000848938	4.96019	0.00160019	132.284	133.539	135.493	138.824	142.621	146.521	150.123	152.32	153.765
			137	19week+4day	-0.000913193	4.97079	0.00159433	133.713	134.979	136.951	140.311	144.141	148.076	151.709	153.926	155.383
			138	19week+5day	-0.000976614	4.98126	0.00158881	135.138	136.414	138.404	141.794	145.658	149.627	153.292	155.528	156.997
z-score for a percentile of a standard normal distribution			139	19week+6day	-0.00103922	4.99159	0.00158362	136.558	137.846	139.854	143.273	147.171	151.175	154.871	157.126	158.609
			140	20week+0day	-0.00110105	5.0018	0.00157875	137.974	139.274	141.299	144.749	148.68	152.719	156.447	158.722	160.217
			141	20week+1day	-0.0011621	5.01188	0.00157418	139.387	140.698	142.741	146.22	150.186	154.26	158.02	160.314	161.822
Percentile	z-score		142	20week+2day	-0.00122242	5.02183	0.00156991	140.796	142.118	144.179	147.689	151.689	155.797	159.59	161.904	163.425
3	-1.88079		143	20week+3day	-0.00128201	5.03167	0.00156593	142.201	143.534	145.613	149.153	153.188	157.332	161.157	163.491	165.024
5	-1.64485		144	20week+4day	-0.00134089	5.04138	0.00156223	143.602	144.947	147.044	150.615	154.684	158.863	162.721	165.075	166.621
10	-1.28155		145	20week+5day	-0.0013991	5.05099	0.0015588	145	146.357	148.471	152.073	156.177	160.392	164.283	166.656	168.216
25	-0.67449		146	20week+6day	-0.00145663	5.06049	0.00155562	146.395	147.763	149.896	153.528	157.667	161.918	165.842	168.235	169.808
50	0		147	21week+0day	-0.00151353	5.06988	0.00155269	147.786	149.166	151.317	154.98	159.155	163.441	167.398	169.812	171.398
75	0.67449		148	21week+1day	-0.00156979	5.07916	0.00155001	149.174	150.566	152.735	156.43	160.639	164.962	168.952	171.386	172.986
90	1.28155		149	21week+2day	-0.00162543	5.08835	0.00154756	150.559	151.963	154.151	157.877	162.122	166.481	170.505	172.959	174.572
95	1.64485		150	21week+3day	-0.00168049	5.09743	0.00154534	151.942	153.358	155.564	159.321	163.601	167.997	172.055	174.529	176.156
97	1.88079		151	21week+4day	-0.00173496	5.10642	0.00154334	153.321	154.749	156.974	160.762	165.079	169.512	173.603	176.098	177.738
			152	21week+5day	-0.00178886	5.11532	0.00154155	154.698	156.138	158.381	162.201	166.554	171.024	175.149	177.665	179.319
			153	21week+6day	-0.00184222	5.12413	0.00153997	156.072	157.524	159.786	163.638	168.027	172.534	176.694	179.231	180.898
			154	22week+0day	-0.00189504	5.13284	0.00153859	157.444	158.908	161.189	165.073	169.498	174.043	178.237	180.795	182.476
			155	22week+1day	-0.00194733	5.14147	0.0015374	158.813	160.289	162.589	166.505	170.968	175.55	179.778	182.358	184.052
			156	22week+2day	-0.00199912	5.15002	0.00153641	160.18	161.669	163.987	167.936	172.435	177.055	181.318	183.919	185.628
			157	22week+3day	-0.00205041	5.15849	0.00153559	161.545	163.046	165.384	169.365	173.901	178.559	182.857	185.479	187.202
			158	22week+4day	-0.00210121	5.16687	0.00153496	162.908	164.421	166.778	170.792	175.366	180.061	184.395	187.039	188.776
			159	22week+5day	-0.00215155	5.17518	0.0015345	164.269	165.794	168.17	172.218	176.828	181.563	185.932	188.597	190.348
			160	22week+6day	-0.00220142	5.18341	0.00153421	165.628	167.165	169.561	173.641	178.29	183.063	187.468	190.155	191.92
			161	23week+0day	-0.00225084	5.19157	0.00153408	166.985	168.535	170.95	175.064	179.75	184.562	189.003	191.712	193.492
			162	23week+1day	-0.00229983	5.19965	0.00153412	168.34	169.903	172.338	176.485	181.21	186.061	190.538	193.268	195.063
			163	23week+2day	-0.00234839	5.20767	0.00153431	169.694	171.27	173.724	177.905	182.668	187.558	192.071	194.824	196.633
			164	23week+3day	-0.00239654	5.21561	0.00153465	171.047	172.635	175.109	179.324	184.125	189.055	193.605	196.38	198.203
			165	23week+4day	-0.00244427	5.22349	0.00153514	172.397	173.999	176.493	180.741	185.581	190.551	195.138	197.935	199.774
			166	23week+5day	-0.00249162	5.23131	0.00153577	173.747	175.361	177.876	182.158	187.037	192.047	196.671	199.491	201.344
			167	23week+6day	-0.00253857	5.23906	0.00153655	175.096	176.722	179.257	183.574	188.492	193.542	198.203	201.046	202.914
			168	24week+0day	-0.00258514	5.24674	0.00153746	176.443	178.083	180.638	184.989	189.947	195.037	199.736	202.601	204.484
			169	24week+1day	-0.00263135	5.25437	0.00153851	177.789	179.442	182.018	186.404	191.401	196.532	201.268	204.157	206.055
			170	24week+2day	-0.0026772	5.26194	0.00153969	179.134	180.801	183.396	187.818	192.855	198.027	202.801	205.712	207.626
			171	24week+3day	-0.00272269	5.26945	0.00154099	180.479	182.158	184.775	189.231	194.308	199.522	204.334	207.269	209.197
			172	24week+4day	-0.00276784	5.2769	0.00154242	181.823	183.515	186.153	190.644	195.762	201.017	205.867	208.825	210.769
			173	24week+5day	-0.00281266	5.28429	0.00154398	183.166	184.872	187.53	192.057	197.215	202.512	207.4	210.382	212.342
			174	24week+6day	-0.00285714	5.29164	0.00154565	184.508	186.228	188.907	193.469	198.668	204.007	208.934	211.94	213.915
			175	25week+0day	-0.00290131	5.29893	0.00154744	185.85	187.583	190.283	194.882	200.122	205.503	210.469	213.499	215.489
			176	25week+1day	-0.00294516	5.30616	0.00154934	187.192	188.938	191.659	196.294	201.575	206.999	212.004	215.058	217.065
			177	25week+2day	-0.00298871	5.31335	0.00155136	188.533	190.293	193.035	197.707	203.029	208.495	213.541	216.618	218.641
			178	25week+3day	-0.00303195	5.32049	0.00155349	189.873	191.647	194.411	199.119	204.484	209.993	215.078	218.18	220.218
			179	25week+4day	-0.0030749	5.32758	0.00155572	191.214	193.002	195.787	200.532	205.938	211.491	216.616	219.742	221.797
			180	25week+5day	-0.00311757	5.33462	0.00155806	192.555	194.356	197.164	201.945	207.394	212.99	218.155	221.306	223.376
			181	25week+6day	-0.00315996	5.34162	0.0015605	193.895	195.711	198.54	203.359	208.85	214.489	219.695	222.871	224.958
			182	26week+0day	-0.00320207	5.34857	0.00156305	195.236	197.065	199.916	204.772	210.306	215.99	221.237	224.437	226.54
			183	26week+1day	-0.00324392	5.35547	0.00156569	196.576	198.42	201.293	206.187	211.764	217.492	222.779	226.005	228.125
			184	26week+2day	-0.0032855	5.36234	0.00156843	197.917	199.775	202.67	207.602	213.222	218.995	224.323	227.574	229.711
			185	26week+3day	-0.00332682	5.36916	0.00157127	199.258	201.131	204.048	209.018	214.682	220.499	225.869	229.145	231.299
			186	26week+4day	-0.0033679	5.37594	0.00157421	200.6	202.487	205.426	210.434	216.142	222.004	227.416	230.718	232.888
			187	26week+5day	-0.00340873	5.38267	0.00157723	201.942	203.843	206.805	211.852	217.603	223.511	228.965	232.293	234.48
			188	26week+6day	-0.00344932	5.38937	0.00158035	203.284	205.2	208.185	213.27	219.066	225.019	230.516	233.869	236.073
			189	27week+0day	-0.00348967	5.39603	0.00158355	204.627	206.557	209.565	214.689	220.53	226.529	232.068	235.448	237.669
			190	27week+1day	-0.00352979	5.40266	0.00158685	205.971	207.916	210.946	216.11	221.995	228.041	233.622	237.028	239.266
			191	27week+2day	-0.00356969	5.40924	0.00159023	207.315	209.275	212.329	217.531	223.462	229.554	235.179	238.611	240.866
			192	27week+3day	-0.00360937	5.41579	0.0015937	208.66	210.634	213.712	218.954	224.93	231.069	236.737	240.196	242.469
			193	27week+4day	-0.00364883	5.4223	0.00159725	210.006	211.995	215.096	220.378	226.4	232.586	238.297	241.783	244.073
			194	27week+5day	-0.00368808	5.42878	0.00160088	211.352	213.357	216.481	221.804	227.871	234.104	239.86	243.372	245.68
			195	27week+6day	-0.00372712	5.43522	0.0016046	212.7	214.72	217.868	223.23	229.344	235.625	241.425	244.964	247.29
			196	28week+0day	-0.00376596	5.44163	0.00160839	214.049	216.084	219.255	224.659	230.819	237.148	242.992	246.559	248.903
			197	28week+1day	-0.00380459	5.44801	0.00161227	215.399	217.449	220.644	226.089	232.295	238.673	244.562	248.156	250.518
			198	28week+2day	-0.00384304	5.45435	0.00161622	216.75	218.815	222.035	227.52	233.774	240.2	246.134	249.755	252.136
			199	28week+3day	-0.00388129	5.46067	0.00162025	218.102	220.183	223.427	228.953	235.255	241.729	247.709	251.358	253.756
			200	28week+4day	-0.00391935	5.46695	0.00162436	219.455	221.552	224.82	230.388	236.737	243.261	249.286	252.963	255.38
			201	28week+5day	-0.00395723	5.4732	0.00162854	220.81	222.923	226.215	231.825	238.222	244.795	250.866	254.571	257.007
			202	28week+6day	-0.00399493	5.47943	0.00163279	222.166	224.295	227.612	233.264	239.709	246.332	252.449	256.182	258.637
			203	29week+0day	-0.00403246	5.48562	0.00163712	223.524	225.668	229.01	234.705	241.198	247.871	254.035	257.797	260.27
			204	29week+1day	-0.00406981	5.49178	0.00164152	224.883	227.043	230.41	236.147	242.69	249.413	255.624	259.414	261.906
			205	29week+2day	-0.00410699	5.49792	0.001646	226.244	228.42	231.812	237.592	244.183	250.958	257.215	261.035	263.545
			206	29week+3day	-0.004144	5.50403	0.00165054	227.606	229.799	233.216	239.039	245.68	252.505	258.81	262.658	265.188
			207	29week+4day	-0.00418085	5.51011	0.00165515	228.971	231.179	234.621	240.488	247.178	254.055	260.408	264.285	266.834
			208	29week+5day	-0.00421755	5.51617	0.00165983	230.336	232.561	236.029	241.939	248.68	255.608	262.009	265.916	268.484
			209	29week+6day	-0.00425408	5.5222	0.00166458	231.704	233.945	237.439	243.393	250.184	257.164	263.613	267.55	270.138
			210	30week+0day	-0.00429046	5.5282	0.0016694	233.074	235.331	238.851	244.849	251.691	258.723	265.221	269.187	271.795
			211	30week+1day	-0.00432669	5.53418	0.00167428	234.445	236.72	240.265	246.308	253.2	260.285	266.832	270.828	273.455
			212	30week+2day	-0.00436277	5.54014	0.00167923	235.819	238.11	241.681	247.769	254.712	261.851	268.446	272.473	275.12
			213	30week+3day	-0.0043987	5.54607	0.00168425	237.194	239.502	243.1	249.232	256.228	263.419	270.064	274.121	276.788
			214	30week+4day	-0.00443449	5.55197	0.00168933	238.572	240.897	244.521	250.698	257.746	264.991	271.686	275.773	278.461
			215	30week+5day	-0.00447015	5.55786	0.00169447	239.951	242.293	245.944	252.167	259.267	266.566	273.311	277.429	280.137
			216	30week+6day	-0.00450566	5.56372	0.00169968	241.333	243.692	247.37	253.639	260.791	268.145	274.94	279.089	281.817
			217	31week+0day	-0.00454104	5.56956	0.00170495	242.718	245.094	248.798	255.113	262.318	269.727	276.573	280.753	283.502
			218	31week+1day	-0.00457629	5.57538	0.00171028	244.104	246.497	250.229	256.591	263.849	271.312	278.21	282.421	285.19
			219	31week+2day	-0.0046114	5.58117	0.00171568	245.493	247.904	251.662	258.071	265.382	272.901	279.85	284.093	286.883
			220	31week+3day	-0.00464639	5.58695	0.00172113	246.884	249.312	253.099	259.554	266.919	274.494	281.495	285.769	288.58
			221	31week+4day	-0.00468125	5.5927	0.00172665	248.278	250.724	254.537	261.04	268.46	276.09	283.143	287.45	290.282
			222	31week+5day	-0.00471599	5.59843	0.00173223	249.674	252.138	255.979	262.529	270.003	277.69	284.796	289.135	291.988
			223	31week+6day	-0.00475061	5.60415	0.00173786	251.072	253.554	257.423	264.021	271.55	279.294	286.452	290.824	293.698
			224	32week+0day	-0.00478511	5.60984	0.00174356	252.474	254.973	258.871	265.517	273.101	280.902	288.113	292.517	295.413
			225	32week+1day	-0.0048195	5.61552	0.00174931	253.878	256.395	260.321	267.015	274.655	282.514	289.779	294.215	297.133
			226	32week+2day	-0.00485376	5.62117	0.00175513	255.284	257.82	261.774	268.517	276.213	284.129	291.448	295.918	298.857
			227	32week+3day	-0.00488792	5.62681	0.001761	256.694	259.248	263.231	270.022	277.774	285.749	293.122	297.625	300.587
			228	32week+4day	-0.00492196	5.63243	0.00176693	258.106	260.678	264.69	271.531	279.34	287.373	294.8	299.337	302.32
			229	32week+5day	-0.0049559	5.63803	0.00177291	259.521	262.112	266.152	273.043	280.909	289.001	296.483	301.053	304.059
			230	32week+6day	-0.00498973	5.64361	0.00177895	260.939	263.548	267.618	274.559	282.481	290.633	298.171	302.775	305.803
			231	33week+0day	-0.00502345	5.64918	0.00178505	262.36	264.988	269.087	276.078	284.058	292.269	299.863	304.501	307.551
			232	33week+1day	-0.00505707	5.65473	0.00179121	263.783	266.431	270.559	277.6	285.639	293.91	301.559	306.232	309.305
			233	33week+2day	-0.00509059	5.66026	0.00179742	265.21	267.876	272.034	279.126	287.223	295.555	303.261	307.968	311.064
			234	33week+3day	-0.00512401	5.66578	0.00180368	266.64	269.325	273.513	280.656	288.812	297.205	304.967	309.709	312.828
			235	33week+4day	-0.00515733	5.67128	0.00181	268.073	270.777	274.995	282.19	290.405	298.859	306.678	311.455	314.597
			236	33week+5day	-0.00519056	5.67676	0.00181638	269.509	272.233	276.481	283.727	292.002	300.517	308.394	313.206	316.371
			237	33week+6day	-0.00522369	5.68223	0.00182281	270.948	273.691	277.97	285.268	293.603	302.18	310.115	314.962	318.151
			238	34week+0day	-0.00525673	5.68768	0.00182929	272.391	275.154	279.462	286.813	295.208	303.848	311.841	316.724	319.936
			239	34week+1day	-0.00528967	5.69312	0.00183583	273.837	276.619	280.959	288.362	296.818	305.521	313.572	318.491	321.727
			240	34week+2day	-0.00532253	5.69854	0.00184242	275.286	278.088	282.459	289.915	298.431	307.198	315.308	320.263	323.523
			241	34week+3day	-0.0053553	5.70395	0.00184907	276.738	279.56	283.962	291.472	300.05	308.88	317.049	322.041	325.325
			242	34week+4day	-0.00538797	5.70934	0.00185576	278.194	281.036	285.469	293.033	301.673	310.567	318.795	323.824	327.132
			243	34week+5day	-0.00542057	5.71472	0.00186251	279.654	282.516	286.98	294.598	303.3	312.258	320.547	325.613	328.945
			244	34week+6day	-0.00545308	5.72009	0.00186931	281.117	283.999	288.495	296.168	304.932	313.955	322.304	327.407	330.764
			245	35week+0day	-0.00548551	5.72544	0.00187617	282.583	285.486	290.014	297.741	306.568	315.656	324.067	329.207	332.588
			246	35week+1day	-0.00551785	5.73078	0.00188307	284.053	286.976	291.537	299.319	308.209	317.363	325.835	331.012	334.419
			247	35week+2day	-0.00555011	5.7361	0.00189003	285.527	288.471	293.063	300.901	309.855	319.075	327.608	332.823	336.255
			248	35week+3day	-0.0055823	5.74142	0.00189704	287.004	289.969	294.594	302.487	311.505	320.792	329.387	334.64	338.097
			249	35week+4day	-0.00561441	5.74671	0.0019041	288.485	291.471	296.128	304.077	313.16	322.514	331.171	336.463	339.945
			250	35week+5day	-0.00564644	5.752	0.00191121	289.97	292.976	297.667	305.672	314.82	324.241	332.962	338.292	341.8
			251	35week+6day	-0.0056784	5.75728	0.00191837	291.459	294.486	299.21	307.272	316.485	325.974	334.757	340.127	343.66
			252	36week+0day	-0.00571028	5.76254	0.00192558	292.951	296	300.757	308.876	318.155	327.712	336.559	341.968	345.527

## Sheet: FEMALE_AC_UNCOND 
Model Parameters for deriving percentiles (Source: Table 2 from Xu et al.)								Unconditional percentiles for abdominal circumference (in mm) for females
			Gestational Age (in days)	Gestational Age	f(GA)	E(lnAC)	Var(lnAC)	3rd	5th	10th	25th	50th	75th	90th	95th	97th
p1	-2		126	18week+0day	-3.34405e-05	4.81711	0.00203902	113.543	114.759	116.657	119.9	123.607	127.43	130.972	133.138	134.564
p2	1		127	18week+1day	-0.000106615	4.8297	0.0020406	114.978	116.21	118.133	121.417	125.173	129.046	132.634	134.829	136.273
a1	-172.106		128	18week+2day	-0.000178659	4.8421	0.00204217	116.408	117.656	119.604	122.93	126.735	130.657	134.291	136.514	137.977
a2	0.0298304		129	18week+3day	-0.000249608	4.8543	0.0020437	117.834	119.098	121.07	124.438	128.291	132.263	135.943	138.195	139.676
b0	4.81136		130	18week+4day	-0.000319495	4.86633	0.00204522	119.256	120.535	122.532	125.942	129.843	133.865	137.591	139.87	141.371
b1	-172.051		131	18week+5day	-0.000388353	4.87817	0.00204671	120.673	121.968	123.989	127.442	131.391	135.462	139.233	141.541	143.06
var(beta0)	0.0011792		132	18week+6day	-0.000456212	4.88985	0.00204819	122.087	123.397	125.443	128.937	132.934	137.054	140.872	143.207	144.744
var(beta1)	0.0999412		133	19week+0day	-0.000523103	4.90136	0.00204964	123.496	124.822	126.892	130.428	134.472	138.642	142.505	144.868	146.424
cov(beta0,beta1)	-0.0108182		134	19week+1day	-0.000589054	4.9127	0.00205108	124.902	126.243	128.338	131.915	136.007	140.225	144.134	146.525	148.099
var(e)	0.000859096		135	19week+2day	-0.000654093	4.9239	0.00205249	126.303	127.661	129.779	133.398	137.537	141.805	145.759	148.178	149.77
			136	19week+3day	-0.000718247	4.93493	0.00205389	127.702	129.074	131.217	134.877	139.064	143.38	147.38	149.826	151.437
			137	19week+4day	-0.000781541	4.94582	0.00205527	129.096	130.484	132.651	136.353	140.586	144.952	148.996	151.471	153.1
			138	19week+5day	-0.000844001	4.95657	0.00205663	130.487	131.891	134.082	137.824	142.105	146.519	150.609	153.111	154.758
z-score for a percentile of a standard normal distribution			139	19week+6day	-0.00090565	4.96718	0.00205797	131.875	133.294	135.509	139.293	143.621	148.083	152.218	154.747	156.413
			140	20week+0day	-0.000966511	4.97765	0.0020593	133.259	134.694	136.933	140.758	145.132	149.643	153.823	156.38	158.063
			141	20week+1day	-0.00102661	4.98799	0.00206061	134.641	136.091	138.353	142.219	146.641	151.2	155.425	158.009	159.711
Percentile	z-score		142	20week+2day	-0.00108596	4.9982	0.00206191	136.019	137.484	139.771	143.677	148.146	152.754	157.023	159.635	161.354
3	-1.88079		143	20week+3day	-0.00114459	5.00829	0.00206319	137.394	138.875	141.185	145.133	149.648	154.304	158.618	161.257	162.994
5	-1.64485		144	20week+4day	-0.00120251	5.01825	0.00206446	138.767	140.262	142.597	146.585	151.147	155.851	160.209	162.876	164.631
10	-1.28155		145	20week+5day	-0.00125976	5.0281	0.00206571	140.137	141.647	144.006	148.034	152.643	157.395	161.798	164.492	166.265
25	-0.67449		146	20week+6day	-0.00131633	5.03783	0.00206695	141.504	143.03	145.412	149.481	154.136	158.936	163.383	166.104	167.896
50	0		147	21week+0day	-0.00137226	5.04746	0.00206818	142.868	144.41	146.815	150.925	155.626	160.474	164.966	167.714	169.523
75	0.67449		148	21week+1day	-0.00142756	5.05697	0.00206939	144.231	145.787	148.216	152.367	157.114	162.009	166.546	169.321	171.148
90	1.28155		149	21week+2day	-0.00148225	5.06638	0.00207059	145.59	147.162	149.615	153.806	158.599	163.542	168.123	170.925	172.77
95	1.64485		150	21week+3day	-0.00153634	5.07569	0.00207177	146.948	148.535	151.011	155.242	160.082	165.073	169.698	172.527	174.39
97	1.88079		151	21week+4day	-0.00158985	5.08489	0.00207295	148.304	149.905	152.406	156.677	161.563	166.601	171.27	174.127	176.007
			152	21week+5day	-0.0016428	5.094	0.00207411	149.657	151.274	153.798	158.109	163.041	168.127	172.84	175.724	177.622
			153	21week+6day	-0.00169519	5.10302	0.00207526	151.009	152.641	155.188	159.539	164.518	169.651	174.408	177.319	179.235
			154	22week+0day	-0.00174705	5.11194	0.0020764	152.358	154.005	156.576	160.968	165.992	171.173	175.974	178.911	180.845
			155	22week+1day	-0.00179838	5.12077	0.00207753	153.707	155.368	157.963	162.394	167.465	172.693	177.538	180.502	182.454
			156	22week+2day	-0.00184921	5.12952	0.00207865	155.053	156.73	159.347	163.819	168.935	174.211	179.1	182.091	184.061
			157	22week+3day	-0.00189953	5.13817	0.00207976	156.398	158.09	160.731	165.243	170.404	175.728	180.66	183.679	185.666
			158	22week+4day	-0.00194938	5.14675	0.00208085	157.741	159.448	162.113	166.665	171.872	177.242	182.219	185.264	187.269
			159	22week+5day	-0.00199875	5.15525	0.00208194	159.083	160.805	163.493	168.085	173.338	178.756	183.777	186.848	188.871
			160	22week+6day	-0.00204766	5.16366	0.00208302	160.424	162.161	164.872	169.504	174.803	180.268	185.332	188.431	190.471
			161	23week+0day	-0.00209613	5.172	0.00208409	161.764	163.516	166.25	170.922	176.267	181.779	186.887	190.013	192.07
			162	23week+1day	-0.00214416	5.18026	0.00208515	163.103	164.869	167.627	172.339	177.729	183.289	188.441	191.593	193.668
			163	23week+2day	-0.00219176	5.18845	0.0020862	164.44	166.222	169.003	173.755	179.191	184.797	189.993	193.172	195.265
			164	23week+3day	-0.00223894	5.19657	0.00208724	165.777	167.574	170.378	175.17	180.652	186.305	191.544	194.75	196.861
			165	23week+4day	-0.00228571	5.20462	0.00208827	167.113	168.925	171.752	176.584	182.111	187.812	193.095	196.327	198.456
			166	23week+5day	-0.00233209	5.2126	0.0020893	168.448	170.275	173.126	177.997	183.57	189.318	194.645	197.904	200.05
			167	23week+6day	-0.00237809	5.22051	0.00209032	169.783	171.624	174.499	179.41	185.029	190.823	196.194	199.48	201.643
			168	24week+0day	-0.0024237	5.22836	0.00209132	171.117	172.973	175.871	180.822	186.486	192.328	197.742	201.055	203.236
			169	24week+1day	-0.00246895	5.23614	0.00209232	172.451	174.322	177.243	182.234	187.944	193.833	199.291	202.63	204.829
			170	24week+2day	-0.00251383	5.24387	0.00209332	173.784	175.67	178.615	183.645	189.401	195.337	200.838	204.205	206.421
			171	24week+3day	-0.00255837	5.25153	0.0020943	175.117	177.018	179.986	185.056	190.858	196.841	202.386	205.779	208.013
			172	24week+4day	-0.00260256	5.25913	0.00209528	176.45	178.366	181.357	186.467	192.314	198.344	203.933	207.353	209.605
			173	24week+5day	-0.00264641	5.26668	0.00209626	177.783	179.714	182.728	187.878	193.771	199.848	205.481	208.927	211.196
			174	24week+6day	-0.00268993	5.27416	0.00209722	179.116	181.062	184.099	189.289	195.227	201.352	207.028	210.501	212.788
			175	25week+0day	-0.00273314	5.2816	0.00209818	180.449	182.409	185.47	190.7	196.684	202.855	208.575	212.075	214.38
			176	25week+1day	-0.00277603	5.28898	0.00209913	181.782	183.757	186.842	192.111	198.141	204.359	210.123	213.65	215.972
			177	25week+2day	-0.00281861	5.2963	0.00210008	183.115	185.106	188.213	193.523	199.598	205.864	211.671	215.225	217.564
			178	25week+3day	-0.0028609	5.30358	0.00210101	184.448	186.454	189.585	194.934	201.055	207.368	213.219	216.8	219.157
			179	25week+4day	-0.00290289	5.3108	0.00210195	185.782	187.803	190.957	196.346	202.513	208.873	214.768	218.375	220.75
			180	25week+5day	-0.0029446	5.31798	0.00210287	187.117	189.152	192.33	197.759	203.971	210.379	216.318	219.952	222.344
			181	25week+6day	-0.00298602	5.32511	0.00210379	188.451	190.502	193.703	199.172	205.43	211.885	217.868	221.529	223.939
			182	26week+0day	-0.00302717	5.33219	0.00210471	189.787	191.852	195.077	200.586	206.89	213.392	219.419	223.106	225.534
			183	26week+1day	-0.00306806	5.33922	0.00210562	191.123	193.203	196.451	202.001	208.35	214.9	220.97	224.685	227.131
			184	26week+2day	-0.00310868	5.34621	0.00210652	192.46	194.555	197.827	203.416	209.812	216.408	222.523	226.264	228.728
			185	26week+3day	-0.00314905	5.35315	0.00210742	193.798	195.908	199.203	204.832	211.274	217.918	224.076	227.845	230.326
			186	26week+4day	-0.00318916	5.36006	0.00210831	195.136	197.262	200.58	206.249	212.737	219.429	225.631	229.426	231.925
			187	26week+5day	-0.00322903	5.36692	0.0021092	196.476	198.616	201.958	207.668	214.201	220.94	227.187	231.009	233.526
			188	26week+6day	-0.00326866	5.37373	0.00211009	197.816	199.972	203.337	209.087	215.667	222.453	228.744	232.593	235.128
			189	27week+0day	-0.00330805	5.38051	0.00211096	199.158	201.329	204.717	210.508	217.133	223.968	230.302	234.179	236.731
			190	27week+1day	-0.00334721	5.38725	0.00211184	200.501	202.687	206.099	211.929	218.601	225.483	231.862	235.766	238.336
			191	27week+2day	-0.00338615	5.39395	0.00211271	201.845	204.046	207.482	213.353	220.071	227	233.423	237.354	239.942
			192	27week+3day	-0.00342486	5.40061	0.00211357	203.19	205.406	208.866	214.777	221.541	228.519	234.986	238.944	241.55
			193	27week+4day	-0.00346336	5.40723	0.00211443	204.537	206.768	210.251	216.203	223.014	230.039	236.551	240.536	243.16
			194	27week+5day	-0.00350165	5.41382	0.00211529	205.885	208.132	211.638	217.631	224.488	231.561	238.117	242.129	244.771
			195	27week+6day	-0.00353973	5.42037	0.00211614	207.235	209.496	213.027	219.06	225.963	233.084	239.685	243.724	246.384
			196	28week+0day	-0.00357761	5.42689	0.00211698	208.586	210.863	214.417	220.491	227.441	234.61	241.255	245.322	247.999
			197	28week+1day	-0.00361528	5.43337	0.00211782	209.939	212.231	215.809	221.923	228.92	236.137	242.827	246.921	249.616
			198	28week+2day	-0.00365277	5.43982	0.00211866	211.294	213.601	217.203	223.358	230.401	237.666	244.401	248.522	251.236
			199	28week+3day	-0.00369006	5.44624	0.0021195	212.65	214.973	218.598	224.794	231.884	239.197	245.977	250.125	252.857
			200	28week+4day	-0.00372716	5.45262	0.00212033	214.008	216.346	219.996	226.232	233.369	240.731	247.555	251.731	254.481
			201	28week+5day	-0.00376408	5.45897	0.00212115	215.368	217.722	221.395	227.672	234.856	242.266	249.135	253.339	256.107
			202	28week+6day	-0.00380082	5.46529	0.00212198	216.731	219.099	222.797	229.115	236.345	243.804	250.718	254.949	257.735
			203	29week+0day	-0.00383738	5.47158	0.0021228	218.095	220.478	224.2	230.559	237.837	245.344	252.303	256.562	259.366
			204	29week+1day	-0.00387377	5.47784	0.00212361	219.461	221.86	225.605	232.006	239.33	246.886	253.89	258.177	260.999
			205	29week+2day	-0.00390999	5.48408	0.00212442	220.829	223.243	227.013	233.455	240.826	248.431	255.48	259.794	262.635
			206	29week+3day	-0.00394604	5.49028	0.00212523	222.199	224.629	228.423	234.906	242.325	249.978	257.073	261.415	264.274
			207	29week+4day	-0.00398193	5.49645	0.00212604	223.572	226.017	229.835	236.36	243.826	251.528	258.668	263.038	265.915
			208	29week+5day	-0.00401766	5.5026	0.00212684	224.947	227.408	231.25	237.816	245.329	253.081	260.266	264.663	267.559
			209	29week+6day	-0.00405324	5.50872	0.00212764	226.324	228.801	232.667	239.274	246.836	254.636	261.867	266.292	269.206
			210	30week+0day	-0.00408866	5.51482	0.00212843	227.704	230.196	234.087	240.735	248.344	256.194	263.47	267.923	270.856
			211	30week+1day	-0.00412392	5.52088	0.00212922	229.086	231.594	235.509	242.199	249.856	257.754	265.077	269.558	272.509
			212	30week+2day	-0.00415904	5.52693	0.00213001	230.471	232.994	236.934	243.666	251.37	259.318	266.686	271.195	274.165
			213	30week+3day	-0.00419402	5.53294	0.0021308	231.858	234.397	238.361	245.135	252.887	260.885	268.299	272.836	275.824
			214	30week+4day	-0.00422885	5.53894	0.00213158	233.248	235.803	239.791	246.607	254.407	262.454	269.914	274.48	277.486
			215	30week+5day	-0.00426354	5.54491	0.00213236	234.641	237.211	241.224	248.082	255.93	264.027	271.533	276.127	279.152
			216	30week+6day	-0.00429809	5.55085	0.00213314	236.036	238.622	242.66	249.56	257.456	265.603	273.155	277.777	280.821
			217	31week+0day	-0.00433251	5.55677	0.00213391	237.434	240.036	244.098	251.04	258.985	267.182	274.78	279.431	282.493
			218	31week+1day	-0.0043668	5.56267	0.00213468	238.835	241.453	245.54	252.524	260.518	268.764	276.409	281.088	284.169
			219	31week+2day	-0.00440095	5.56855	0.00213545	240.239	242.873	246.984	254.011	262.053	270.35	278.041	282.748	285.848
			220	31week+3day	-0.00443498	5.5744	0.00213622	241.646	244.295	248.432	255.501	263.592	271.938	279.677	284.412	287.531
			221	31week+4day	-0.00446888	5.58023	0.00213698	243.056	245.721	249.883	256.994	265.134	273.531	281.316	286.08	289.217
			222	31week+5day	-0.00450266	5.58605	0.00213774	244.468	247.15	251.336	258.491	266.679	275.127	282.958	287.751	290.908
			223	31week+6day	-0.00453632	5.59184	0.0021385	245.884	248.582	252.793	259.991	268.228	276.726	284.605	289.427	292.602
			224	32week+0day	-0.00456986	5.59761	0.00213926	247.304	250.017	254.254	261.494	269.78	278.329	286.255	291.105	294.3
			225	32week+1day	-0.00460328	5.60336	0.00214001	248.726	251.456	255.717	263	271.336	279.936	287.908	292.788	296.001
			226	32week+2day	-0.00463659	5.60909	0.00214076	250.152	252.897	257.184	264.51	272.895	281.546	289.566	294.475	297.707
			227	32week+3day	-0.00466978	5.6148	0.00214151	251.58	254.342	258.655	266.024	274.458	283.16	291.228	296.165	299.417
			228	32week+4day	-0.00470286	5.62049	0.00214226	253.013	255.791	260.128	267.541	276.025	284.778	292.893	297.86	301.13
			229	32week+5day	-0.00473584	5.62616	0.002143	254.448	257.243	261.606	269.062	277.595	286.4	294.563	299.558	302.848
			230	32week+6day	-0.00476871	5.63182	0.00214375	255.888	258.698	263.087	270.586	279.17	288.026	296.236	301.261	304.57
			231	33week+0day	-0.00480147	5.63746	0.00214449	257.33	260.157	264.571	272.114	280.748	289.655	297.914	302.968	306.297
			232	33week+1day	-0.00483413	5.64308	0.00214523	258.776	261.62	266.059	273.646	282.33	291.289	299.595	304.679	308.027
			233	33week+2day	-0.00486669	5.64868	0.00214596	260.226	263.086	267.551	275.182	283.916	292.927	301.282	306.395	309.762
			234	33week+3day	-0.00489915	5.65426	0.0021467	261.68	264.556	269.047	276.722	285.506	294.569	302.972	308.115	311.501
			235	33week+4day	-0.00493151	5.65983	0.00214743	263.137	266.029	270.546	278.265	287.1	296.215	304.666	309.839	313.245
			236	33week+5day	-0.00496377	5.66538	0.00214816	264.597	267.507	272.049	279.813	288.698	297.866	306.365	311.568	314.994
			237	33week+6day	-0.00499594	5.67092	0.00214889	266.062	268.988	273.557	281.364	290.3	299.52	308.069	313.301	316.747
			238	34week+0day	-0.00502802	5.67643	0.00214961	267.531	270.473	275.068	282.92	291.907	301.18	309.777	315.039	318.504
			239	34week+1day	-0.00506	5.68194	0.00215034	269.003	271.962	276.583	284.479	293.518	302.843	311.489	316.782	320.266
			240	34week+2day	-0.0050919	5.68743	0.00215106	270.479	273.455	278.102	286.043	295.133	304.511	313.207	318.529	322.033
			241	34week+3day	-0.0051237	5.6929	0.00215178	271.959	274.952	279.625	287.611	296.752	306.184	314.928	320.281	323.805
			242	34week+4day	-0.00515542	5.69835	0.0021525	273.444	276.453	281.152	289.184	298.376	307.861	316.655	322.037	325.582
			243	34week+5day	-0.00518705	5.7038	0.00215321	274.932	277.958	282.684	290.76	300.004	309.542	318.386	323.799	327.363
			244	34week+6day	-0.0052186	5.70923	0.00215393	276.424	279.468	284.22	292.341	301.637	311.229	320.122	325.565	329.15
			245	35week+0day	-0.00525007	5.71464	0.00215464	277.921	280.981	285.76	293.927	303.275	312.92	321.863	327.337	330.942
			246	35week+1day	-0.00528145	5.72004	0.00215536	279.421	282.499	287.304	295.517	304.917	314.616	323.609	329.113	332.738
			247	35week+2day	-0.00531276	5.72542	0.00215607	280.926	284.021	288.853	297.111	306.563	316.316	325.36	330.895	334.54
			248	35week+3day	-0.00534398	5.7308	0.00215678	282.436	285.547	290.406	298.71	308.215	318.022	327.116	332.681	336.347
			249	35week+4day	-0.00537513	5.73616	0.00215748	283.949	287.078	291.964	300.313	309.871	319.733	328.876	334.473	338.159
			250	35week+5day	-0.0054062	5.7415	0.00215819	285.467	288.613	293.526	301.921	311.532	321.448	330.642	336.27	339.976
			251	35week+6day	-0.00543719	5.74683	0.00215889	286.989	290.153	295.092	303.534	313.198	323.168	332.414	338.073	341.799
			252	36week+0day	-0.00546812	5.75215	0.0021596	288.516	291.697	296.664	305.152	314.868	324.894	334.19	339.88	343.627

## Sheet: GLOBAL_EFW_UNCOND
Model Parameters for deriving percentiles (Source: Table 2 from Xu et al.)								Unconditional percentiles for estimated fetal weight EFW (in gram), pooling both genders
			Gestational Age (in days)	Gestational Age	f(GA)	E(EFW^(-0.1))	Var(EFW^(-0.1))	3rd	5th	10th	25th	50th	75th	90th	95th	97th
p1	0.5		126	18week+0day	4.0235	0.58412	2.31808e-05	185.424	189.013	194.689	204.596	216.26	228.659	240.489	247.89	252.831
p2	2		127	18week+1day	4.03681	0.582555	2.30809e-05	190.452	194.14	199.973	210.155	222.142	234.885	247.044	254.651	259.729
a1	-0.117627		128	18week+2day	4.05002	0.581001	2.29843e-05	195.592	199.382	205.376	215.839	228.157	241.253	253.749	261.567	266.786
a2	7.95593e-05		129	18week+3day	4.06315	0.579457	2.2891e-05	200.846	204.739	210.899	221.65	234.308	247.766	260.607	268.642	274.005
b0	1.05733		130	18week+4day	4.07618	0.577924	2.28008e-05	206.215	210.215	216.543	227.59	240.596	254.425	267.621	275.877	281.389
b1	-0.11761		131	18week+5day	4.08912	0.576403	2.27138e-05	211.701	215.811	222.313	233.662	247.025	261.234	274.793	283.277	288.941
var(beta0)	0.000166766		132	18week+6day	4.10197	0.574891	2.26298e-05	217.307	221.529	228.208	239.867	253.596	268.194	282.126	290.844	296.663
var(beta1)	7.36931e-06		133	19week+0day	4.11473	0.573391	2.25487e-05	223.034	227.371	234.231	246.209	260.312	275.31	289.623	298.58	304.559
cov(beta0,beta1)	-3.34503e-05		134	19week+1day	4.1274	0.5719	2.24707e-05	228.884	233.338	240.385	252.688	267.175	282.582	297.287	306.488	312.632
var(e)	6.29053e-06		135	19week+2day	4.13998	0.570421	2.23955e-05	234.858	239.433	246.67	259.307	274.188	290.014	305.12	314.573	320.884
			136	19week+3day	4.15248	0.568951	2.23231e-05	240.959	245.657	253.09	266.068	281.352	297.608	313.125	322.835	329.319
			137	19week+4day	4.16488	0.567492	2.22536e-05	247.189	252.013	259.646	272.974	288.671	305.367	321.305	331.279	337.939
			138	19week+5day	4.1772	0.566043	2.21867e-05	253.549	258.503	266.34	280.026	296.146	313.293	329.663	339.908	346.749
z-score for a percentile of a standard normal distribution			139	19week+6day	4.18944	0.564604	2.21226e-05	260.041	265.128	273.175	287.228	303.781	321.39	338.201	348.724	355.75
			140	20week+0day	4.20159	0.563175	2.2061e-05	266.668	271.89	280.152	294.58	311.577	329.659	346.924	357.73	364.946
			141	20week+1day	4.21365	0.561756	2.20021e-05	273.431	278.791	287.273	302.086	319.537	338.104	355.832	366.93	374.34
Percentile	z-score		142	20week+2day	4.22563	0.560347	2.19457e-05	280.332	285.834	294.541	309.748	327.664	346.727	364.93	376.326	383.936
3	-1.88079		143	20week+3day	4.23753	0.558948	2.18917e-05	287.372	293.02	301.957	317.567	335.959	355.53	374.221	385.922	393.736
5	-1.64485		144	20week+4day	4.24934	0.557558	2.18402e-05	294.555	300.352	309.524	325.546	344.426	364.518	383.707	395.721	403.744
10	-1.28155		145	20week+5day	4.26108	0.556179	2.17912e-05	301.881	307.83	317.244	333.688	353.067	373.691	393.391	405.725	413.963
25	-0.67449		146	20week+6day	4.27273	0.554808	2.17444e-05	309.353	315.458	325.118	341.995	361.884	383.054	403.276	415.938	424.396
50	0		147	21week+0day	4.2843	0.553448	2.17e-05	316.973	323.236	333.149	350.468	370.88	392.608	413.366	426.364	435.046
75	0.67449		148	21week+1day	4.29578	0.552097	2.16578e-05	324.741	331.168	341.339	359.11	380.058	402.357	423.663	437.004	445.916
90	1.28155		149	21week+2day	4.30719	0.550755	2.16178e-05	332.662	339.255	349.69	367.924	389.419	412.303	434.169	447.863	457.011
95	1.64485		150	21week+3day	4.31852	0.549422	2.158e-05	340.735	347.499	358.204	376.912	398.966	422.449	444.889	458.944	468.333
97	1.88079		151	21week+4day	4.32977	0.548099	2.15444e-05	348.964	355.902	366.883	386.075	408.703	432.798	455.825	470.249	479.885
			152	21week+5day	4.34094	0.546785	2.15109e-05	357.349	364.465	375.73	395.416	418.63	443.352	466.981	481.782	491.67
			153	21week+6day	4.35204	0.545481	2.14794e-05	365.894	373.192	384.745	404.938	428.752	454.115	478.358	493.546	503.693
			154	22week+0day	4.36305	0.544185	2.14499e-05	374.599	382.083	393.932	414.643	439.069	465.088	489.961	505.544	515.956
			155	22week+1day	4.37399	0.542899	2.14224e-05	383.467	391.142	403.292	424.532	449.585	476.275	501.791	517.779	528.462
			156	22week+2day	4.38485	0.541621	2.13968e-05	392.499	400.368	412.827	434.609	460.303	487.678	513.853	530.255	541.215
			157	22week+3day	4.39564	0.540353	2.13731e-05	401.697	409.766	422.54	444.874	471.224	499.301	526.149	542.974	554.218
			158	22week+4day	4.40635	0.539093	2.13513e-05	411.064	419.335	432.432	455.332	482.351	511.145	538.682	555.941	567.474
			159	22week+5day	4.41698	0.537842	2.13313e-05	420.6	429.079	442.505	465.983	493.687	523.214	551.456	569.157	580.987
			160	22week+6day	4.42755	0.5366	2.13131e-05	430.309	439	452.762	476.83	505.234	535.51	564.472	582.626	594.76
			161	23week+0day	4.43803	0.535367	2.12967e-05	440.19	449.098	463.204	487.875	516.994	548.036	577.735	596.352	608.796
			162	23week+1day	4.44844	0.534142	2.1282e-05	450.247	459.376	473.833	499.12	528.969	560.795	591.246	610.337	623.098
			163	23week+2day	4.45878	0.532926	2.1269e-05	460.481	469.836	484.651	510.567	541.163	573.789	605.009	624.584	637.67
			164	23week+3day	4.46905	0.531719	2.12576e-05	470.894	480.479	495.66	522.219	553.578	587.021	619.027	639.097	652.514
			165	23week+4day	4.47924	0.53052	2.12478e-05	481.487	491.307	506.862	534.078	566.215	600.493	633.303	653.879	667.635
			166	23week+5day	4.48936	0.52933	2.12396e-05	492.262	502.323	518.259	546.145	579.078	614.209	647.84	668.932	683.034
			167	23week+6day	4.49941	0.528148	2.1233e-05	503.221	513.527	529.853	558.422	592.168	628.17	662.64	684.26	698.716
			168	24week+0day	4.50939	0.526974	2.12279e-05	514.365	524.921	541.645	570.913	605.488	642.38	677.706	699.866	714.684
			169	24week+1day	4.5193	0.525809	2.12243e-05	525.696	536.507	553.637	583.618	619.039	656.84	693.041	715.753	730.94
			170	24week+2day	4.52913	0.524652	2.12221e-05	537.215	548.288	565.831	596.539	632.825	671.554	708.649	731.923	747.488
			171	24week+3day	4.5389	0.523504	2.12214e-05	548.925	560.263	578.229	609.679	646.848	686.524	724.531	748.38	764.33
			172	24week+4day	4.5486	0.522363	2.1222e-05	560.826	572.435	590.832	623.04	661.109	701.751	740.69	765.126	781.47
			173	24week+5day	4.55822	0.521231	2.12241e-05	572.92	584.806	603.642	636.623	675.61	717.24	757.129	782.165	798.911
			174	24week+6day	4.56778	0.520107	2.12274e-05	585.209	597.377	616.661	650.43	690.354	732.991	773.851	799.499	816.655
			175	25week+0day	4.57727	0.518991	2.12321e-05	597.694	610.149	629.89	664.463	705.343	749.007	790.858	817.13	834.706
			176	25week+1day	4.58669	0.517883	2.12381e-05	610.376	623.124	643.331	678.724	720.579	765.291	808.153	835.063	853.066
			177	25week+2day	4.59604	0.516783	2.12453e-05	623.256	636.304	656.985	693.214	736.064	781.845	825.739	853.299	871.739
			178	25week+3day	4.60533	0.515691	2.12537e-05	636.337	649.689	670.855	707.935	751.799	798.671	843.617	871.841	890.727
			179	25week+4day	4.61454	0.514607	2.12633e-05	649.618	663.281	684.94	722.889	767.787	815.771	861.79	890.692	910.032
			180	25week+5day	4.62369	0.513531	2.12741e-05	663.102	677.081	699.243	738.077	784.029	833.148	880.261	909.854	929.657
			181	25week+6day	4.63278	0.512463	2.1286e-05	676.79	691.091	713.765	753.501	800.527	850.802	899.032	929.329	949.606
			182	26week+0day	4.64179	0.511402	2.1299e-05	690.682	705.311	728.507	769.162	817.283	868.737	918.105	949.121	969.88
			183	26week+1day	4.65074	0.51035	2.13132e-05	704.781	719.743	743.471	785.062	834.299	886.954	937.483	969.231	990.483
			184	26week+2day	4.65963	0.509305	2.13284e-05	719.085	734.388	758.657	801.202	851.576	905.455	957.166	989.662	1011.42
			185	26week+3day	4.66845	0.508267	2.13446e-05	733.598	749.247	774.068	817.584	869.115	924.242	977.159	1010.42	1032.68
			186	26week+4day	4.6772	0.507238	2.13619e-05	748.319	764.322	789.703	834.208	886.919	943.317	997.462	1031.5	1054.28
			187	26week+5day	4.68589	0.506216	2.13801e-05	763.25	779.611	805.564	851.076	904.988	962.681	1018.08	1052.9	1076.22
			188	26week+6day	4.69452	0.505201	2.13993e-05	778.392	795.118	821.652	868.19	923.325	982.335	1039.01	1074.64	1098.5
			189	27week+0day	4.70308	0.504195	2.14195e-05	793.744	810.842	837.968	885.549	941.929	1002.28	1060.25	1096.71	1121.12
			190	27week+1day	4.71158	0.503195	2.14405e-05	809.308	826.785	854.513	903.156	960.803	1022.52	1081.82	1119.11	1144.08
			191	27week+2day	4.72001	0.502203	2.14625e-05	825.085	842.947	871.287	921.011	979.948	1043.06	1103.7	1141.84	1167.39
			192	27week+3day	4.72838	0.501219	2.14853e-05	841.075	859.328	888.291	939.114	999.365	1063.89	1125.91	1164.91	1191.04
			193	27week+4day	4.73668	0.500242	2.1509e-05	857.279	875.929	905.527	957.468	1019.05	1085.03	1148.43	1188.33	1215.05
			194	27week+5day	4.74493	0.499273	2.15335e-05	873.696	892.752	922.993	976.072	1039.02	1106.46	1171.29	1212.08	1239.4
			195	27week+6day	4.75311	0.49831	2.15588e-05	890.328	909.795	940.692	994.928	1059.25	1128.19	1194.46	1236.17	1264.11
			196	28week+0day	4.76123	0.497356	2.15849e-05	907.175	927.06	958.623	1014.03	1079.77	1150.22	1217.97	1260.6	1289.17
			197	28week+1day	4.76929	0.496408	2.16117e-05	924.237	944.547	976.787	1033.39	1100.56	1172.55	1241.8	1285.38	1314.59
			198	28week+2day	4.77728	0.495468	2.16393e-05	941.514	962.256	995.184	1053.01	1121.62	1195.19	1265.96	1310.5	1340.36
			199	28week+3day	4.78521	0.494535	2.16676e-05	959.007	980.187	1013.81	1072.87	1142.96	1218.13	1290.44	1335.97	1366.49
			200	28week+4day	4.79309	0.493609	2.16966e-05	976.715	998.341	1032.68	1092.99	1164.59	1241.37	1315.26	1361.79	1392.97
			201	28week+5day	4.8009	0.49269	2.17263e-05	994.638	1016.72	1051.78	1113.36	1186.48	1264.92	1340.41	1387.95	1419.82
			202	28week+6day	4.80865	0.491779	2.17567e-05	1012.78	1035.32	1071.11	1133.99	1208.66	1288.77	1365.89	1414.47	1447.03
			203	29week+0day	4.81634	0.490874	2.17877e-05	1031.13	1054.14	1090.67	1154.87	1231.11	1312.93	1391.71	1441.33	1474.59
			204	29week+1day	4.82397	0.489977	2.18193e-05	1049.7	1073.18	1110.47	1176	1253.85	1337.4	1417.85	1468.54	1502.52
			205	29week+2day	4.83154	0.489087	2.18515e-05	1068.48	1092.44	1130.5	1197.39	1276.86	1362.17	1444.33	1496.1	1530.81
			206	29week+3day	4.83905	0.488203	2.18842e-05	1087.48	1111.93	1150.76	1219.03	1300.15	1387.24	1471.14	1524.01	1559.46
			207	29week+4day	4.8465	0.487327	2.19176e-05	1106.69	1131.63	1171.26	1240.92	1323.71	1412.62	1498.28	1552.27	1588.48
			208	29week+5day	4.85389	0.486458	2.19515e-05	1126.11	1151.56	1191.98	1263.07	1347.56	1438.31	1525.76	1580.88	1617.85
			209	29week+6day	4.86122	0.485596	2.19859e-05	1145.75	1171.7	1212.94	1285.46	1371.68	1464.3	1553.57	1609.85	1647.59
			210	30week+0day	4.86849	0.48474	2.20208e-05	1165.59	1192.07	1234.13	1308.11	1396.08	1490.6	1581.71	1639.16	1677.69
			211	30week+1day	4.87571	0.483892	2.20562e-05	1185.65	1212.65	1255.55	1331.01	1420.75	1517.2	1610.18	1668.82	1708.15
			212	30week+2day	4.88286	0.48305	2.20921e-05	1205.92	1233.45	1277.19	1354.16	1445.7	1544.1	1638.98	1698.83	1738.97
			213	30week+3day	4.88996	0.482215	2.21284e-05	1226.39	1254.46	1299.07	1377.55	1470.92	1571.3	1668.12	1729.18	1770.16
			214	30week+4day	4.897	0.481387	2.21652e-05	1247.08	1275.69	1321.17	1401.19	1496.42	1598.81	1697.58	1759.88	1801.7
			215	30week+5day	4.90398	0.480566	2.22023e-05	1267.97	1297.13	1343.49	1425.08	1522.18	1626.61	1727.37	1790.93	1833.59
			216	30week+6day	4.91091	0.479752	2.22399e-05	1289.06	1318.79	1366.04	1449.22	1548.22	1654.71	1757.48	1822.33	1865.85
			217	31week+0day	4.91777	0.478944	2.22779e-05	1310.36	1340.65	1388.81	1473.59	1574.53	1683.11	1787.92	1854.07	1898.46
			218	31week+1day	4.92458	0.478143	2.23162e-05	1331.86	1362.72	1411.8	1498.21	1601.1	1711.81	1818.69	1886.14	1931.43
			219	31week+2day	4.93133	0.477349	2.23549e-05	1353.56	1385.01	1435.02	1523.07	1627.94	1740.8	1849.77	1918.56	1964.74
			220	31week+3day	4.93803	0.476562	2.2394e-05	1375.46	1407.49	1458.44	1548.17	1655.04	1770.08	1881.18	1951.32	1998.41
			221	31week+4day	4.94467	0.475781	2.24333e-05	1397.55	1430.19	1482.09	1573.5	1682.4	1799.66	1912.9	1984.41	2032.43
			222	31week+5day	4.95125	0.475007	2.2473e-05	1419.84	1453.08	1505.95	1599.07	1710.03	1829.52	1944.94	2017.84	2066.79
			223	31week+6day	4.95778	0.474239	2.2513e-05	1442.33	1476.17	1530.02	1624.87	1737.91	1859.66	1977.3	2051.6	2101.5
			224	32week+0day	4.96425	0.473478	2.25532e-05	1465	1499.47	1554.3	1650.9	1766.05	1890.09	2009.97	2085.69	2136.55
			225	32week+1day	4.97067	0.472723	2.25937e-05	1487.86	1522.95	1578.78	1677.16	1794.44	1920.8	2042.94	2120.11	2171.93
			226	32week+2day	4.97703	0.471976	2.26344e-05	1510.91	1546.64	1603.47	1703.64	1823.08	1951.79	2076.22	2154.84	2207.66
			227	32week+3day	4.98333	0.471234	2.26754e-05	1534.15	1570.51	1628.36	1730.34	1851.96	1983.05	2109.8	2189.9	2243.71
			228	32week+4day	4.98958	0.470499	2.27166e-05	1557.56	1594.57	1653.46	1757.27	1881.1	2014.59	2143.69	2225.28	2280.1
			229	32week+5day	4.99577	0.469771	2.2758e-05	1581.15	1618.81	1678.75	1784.41	1910.47	2046.4	2177.87	2260.97	2316.81
			230	32week+6day	5.00191	0.469049	2.27996e-05	1604.92	1643.24	1704.23	1811.77	1940.08	2078.47	2212.34	2296.98	2353.85
			231	33week+0day	5.008	0.468333	2.28414e-05	1628.87	1667.85	1729.9	1839.33	1969.93	2110.8	2247.1	2333.29	2391.2
			232	33week+1day	5.01403	0.467624	2.28833e-05	1652.98	1692.64	1755.76	1867.11	2000.01	2143.39	2282.15	2369.9	2428.87
			233	33week+2day	5.02	0.466921	2.29254e-05	1677.26	1717.6	1781.81	1895.08	2030.32	2176.24	2317.48	2406.81	2466.85
			234	33week+3day	5.02592	0.466225	2.29676e-05	1701.7	1742.73	1808.04	1923.26	2060.85	2209.33	2353.08	2444.01	2505.13
			235	33week+4day	5.03179	0.465535	2.301e-05	1726.31	1768.02	1834.44	1951.64	2091.6	2242.68	2388.96	2481.51	2543.72
			236	33week+5day	5.0376	0.464851	2.30524e-05	1751.07	1793.49	1861.02	1980.21	2122.57	2276.26	2425.11	2519.29	2582.6
			237	33week+6day	5.04336	0.464174	2.3095e-05	1775.99	1819.11	1887.77	2008.96	2153.75	2310.09	2461.52	2557.35	2621.78
			238	34week+0day	5.04907	0.463503	2.31376e-05	1801.05	1844.88	1914.69	2037.91	2185.13	2344.14	2498.19	2595.69	2661.24
			239	34week+1day	5.05472	0.462838	2.31804e-05	1826.27	1870.82	1941.77	2067.03	2216.72	2378.43	2535.11	2634.29	2700.98
			240	34week+2day	5.06032	0.462179	2.32231e-05	1851.62	1896.9	1969.01	2096.33	2248.51	2412.94	2572.29	2673.16	2741
			241	34week+3day	5.06587	0.461527	2.3266e-05	1877.12	1923.12	1996.4	2125.8	2280.5	2447.67	2609.7	2712.29	2781.29
			242	34week+4day	5.07136	0.460881	2.33088e-05	1902.75	1949.49	2023.95	2155.44	2312.67	2482.61	2647.35	2751.68	2821.85
			243	34week+5day	5.0768	0.460241	2.33517e-05	1928.51	1975.99	2051.63	2185.25	2345.03	2517.76	2685.24	2791.31	2862.66
			244	34week+6day	5.08219	0.459607	2.33947e-05	1954.39	2002.62	2079.47	2215.21	2377.57	2553.11	2723.35	2831.18	2903.72
			245	35week+0day	5.08753	0.45898	2.34376e-05	1980.4	2029.39	2107.43	2245.32	2410.28	2588.66	2761.68	2871.29	2945.03
			246	35week+1day	5.09281	0.458358	2.34805e-05	2006.53	2056.27	2135.53	2275.59	2443.15	2624.4	2800.22	2911.62	2986.57
			247	35week+2day	5.09804	0.457743	2.35234e-05	2032.77	2083.27	2163.76	2305.99	2476.19	2660.32	2838.97	2952.18	3028.35
			248	35week+3day	5.10322	0.457134	2.35663e-05	2059.12	2110.39	2192.11	2336.53	2509.39	2696.42	2877.92	2992.95	3070.35
			249	35week+4day	5.10835	0.45653	2.36091e-05	2085.57	2137.62	2220.58	2367.21	2542.74	2732.7	2917.07	3033.92	3112.57
			250	35week+5day	5.11343	0.455933	2.36519e-05	2112.13	2164.95	2249.16	2398.01	2576.23	2769.13	2956.4	3075.1	3155
			251	35week+6day	5.11845	0.455342	2.36946e-05	2138.77	2192.38	2277.84	2428.94	2609.87	2805.73	2995.91	3116.47	3197.63
			252	36week+0day	5.12342	0.454758	2.37372e-05	2165.51	2219.91	2306.63	2459.97	2643.63	2842.48	3035.59	3158.03	3240.45

## Sheet: MALE_EFW_UNCOND 
Model Parameters for deriving percentiles (Source: Table 2 from Xu et al.)								Unconditional percentiles for estimated fetal weight EFW (in gram) for males
			Gestational Age (in days)	Gestational Age	f(GA)	E(EFW^(-0.1))	Var(EFW^(-0.1))	3rd	5th	10th	25th	50th	75th	90th	95th	97th
p1	0.5		126	18week+0day	4.02532	0.583097	2.08779e-05	190.13	193.63	199.157	208.784	220.086	232.064	243.459	250.572	255.314
p2	2		127	18week+1day	4.03866	0.58154	2.06998e-05	195.327	198.916	204.585	214.459	226.048	238.33	250.014	257.307	262.168
a1	-0.116673		128	18week+2day	4.05191	0.579995	2.05279e-05	200.64	204.321	210.135	220.261	232.146	244.739	256.719	264.196	269.179
a2	7.82568e-05		129	18week+3day	4.06506	0.57846	2.03621e-05	206.07	209.845	215.808	226.193	238.38	251.293	263.575	271.241	276.35
b0	1.05284		130	18week+4day	4.07812	0.576935	2.02023e-05	211.619	215.491	221.607	232.256	244.753	257.994	270.587	278.446	283.684
b1	-0.116697		131	18week+5day	4.09109	0.575422	2.00485e-05	217.289	221.26	227.532	238.453	251.268	264.844	277.756	285.813	291.183
var(beta0)	0.000300375		132	18week+6day	4.10397	0.573919	1.99005e-05	223.083	227.155	233.587	244.786	257.927	271.847	285.085	293.346	298.851
var(beta1)	1.42191e-05		133	19week+0day	4.11676	0.572426	1.97582e-05	229.001	233.177	239.773	251.257	264.731	279.005	292.578	301.047	306.691
cov(beta0,beta1)	-6.40094e-05		134	19week+1day	4.12946	0.570944	1.96214e-05	235.045	239.328	246.092	257.869	271.685	286.32	300.236	308.919	314.706
var(e)	5.42553e-06		135	19week+2day	4.14208	0.569472	1.94902e-05	241.218	245.611	252.547	264.622	278.789	293.795	308.063	316.965	322.898
			136	19week+3day	4.1546	0.56801	1.93643e-05	247.522	252.026	259.138	271.521	286.047	301.433	316.062	325.189	331.271
			137	19week+4day	4.16704	0.566559	1.92438e-05	253.958	258.576	265.869	278.566	293.461	309.236	324.235	333.593	339.829
			138	19week+5day	4.17939	0.565117	1.91284e-05	260.527	265.263	272.742	285.76	301.033	317.208	332.585	342.18	348.573
z-score for a percentile of a standard normal distribution			139	19week+6day	4.19166	0.563686	1.90181e-05	267.233	272.089	279.757	293.106	308.765	325.35	341.116	350.953	357.508
			140	20week+0day	4.20384	0.562264	1.89128e-05	274.077	279.056	286.918	300.605	316.661	333.665	349.831	359.916	366.637
			141	20week+1day	4.21594	0.560853	1.88125e-05	281.06	286.165	294.227	308.26	324.722	342.157	358.731	369.072	375.962
Percentile	z-score		142	20week+2day	4.22795	0.559451	1.87169e-05	288.185	293.419	301.684	316.073	332.952	350.827	367.821	378.423	385.488
3	-1.88079		143	20week+3day	4.23988	0.558059	1.86261e-05	295.453	300.819	309.294	324.047	341.352	359.679	377.103	387.973	395.217
5	-1.64485		144	20week+4day	4.25173	0.556676	1.85399e-05	302.866	308.368	317.057	332.182	349.925	368.716	386.58	397.725	405.153
10	-1.28155		145	20week+5day	4.26349	0.555303	1.84582e-05	310.427	316.068	324.975	340.483	358.674	377.939	396.256	407.683	415.298
25	-0.67449		146	20week+6day	4.27518	0.55394	1.8381e-05	318.136	323.919	333.052	348.95	367.601	387.353	406.133	417.849	425.657
50	0		147	21week+0day	4.28678	0.552586	1.83082e-05	325.996	331.925	341.288	357.587	376.708	396.96	416.214	428.227	436.233
75	0.67449		148	21week+1day	4.2983	0.551241	1.82397e-05	334.009	340.087	349.685	366.395	385.999	406.762	426.503	438.82	447.028
90	1.28155		149	21week+2day	4.30975	0.549906	1.81754e-05	342.177	348.407	358.247	375.377	395.475	416.762	437.002	449.631	458.047
95	1.64485		150	21week+3day	4.32111	0.54858	1.81152e-05	350.5	356.887	366.974	384.535	405.139	426.963	447.715	460.664	469.293
97	1.88079		151	21week+4day	4.33239	0.547263	1.8059e-05	358.982	365.53	375.869	393.872	414.994	437.369	458.645	471.921	480.77
			152	21week+5day	4.3436	0.545955	1.80069e-05	367.624	374.335	384.934	403.389	425.042	447.981	469.795	483.407	492.479
			153	21week+6day	4.35473	0.544656	1.79586e-05	376.428	383.307	394.171	413.088	435.286	458.803	481.168	495.124	504.426
			154	22week+0day	4.36578	0.543367	1.79142e-05	385.395	392.446	403.582	422.973	445.728	469.837	492.767	507.077	516.614
			155	22week+1day	4.37675	0.542086	1.78735e-05	394.528	401.754	413.168	433.045	456.371	481.087	504.595	519.267	529.046
			156	22week+2day	4.38765	0.540814	1.78365e-05	403.827	411.234	422.933	443.306	467.217	492.555	516.656	531.698	541.725
			157	22week+3day	4.39847	0.539551	1.7803e-05	413.296	420.887	432.877	453.759	478.269	504.243	528.952	544.374	554.655
			158	22week+4day	4.40922	0.538297	1.77732e-05	422.935	430.714	443.003	464.405	489.529	516.155	541.487	557.299	567.839
			159	22week+5day	4.41989	0.537052	1.77467e-05	432.746	440.719	453.312	475.248	501	528.294	554.263	570.475	581.282
			160	22week+6day	4.43049	0.535815	1.77237e-05	442.732	450.902	463.807	486.289	512.683	540.662	567.285	583.905	594.986
			161	23week+0day	4.44101	0.534587	1.77039e-05	452.893	461.265	474.49	497.53	524.583	553.262	580.554	597.594	608.954
			162	23week+1day	4.45146	0.533368	1.76875e-05	463.231	471.81	485.362	508.974	536.7	566.097	594.075	611.544	623.191
			163	23week+2day	4.46184	0.532157	1.76742e-05	473.749	482.539	496.426	520.622	549.038	579.17	607.85	625.758	637.699
			164	23week+3day	4.47214	0.530955	1.7664e-05	484.447	493.453	507.682	532.477	561.599	592.483	621.882	640.241	652.483
			165	23week+4day	4.48237	0.529761	1.76569e-05	495.328	504.554	519.134	544.541	574.385	606.039	636.174	654.995	667.545
			166	23week+5day	4.49253	0.528575	1.76528e-05	506.392	515.845	530.782	556.815	587.399	619.841	650.73	670.023	682.89
			167	23week+6day	4.50262	0.527398	1.76517e-05	517.641	527.325	542.629	569.303	600.643	633.891	665.552	685.329	698.519
			168	24week+0day	4.51264	0.526229	1.76534e-05	529.078	538.998	554.676	582.005	614.119	648.192	680.643	700.916	714.438
			169	24week+1day	4.52258	0.525068	1.76579e-05	540.703	550.865	566.925	594.924	627.829	662.747	696.007	716.788	730.648
			170	24week+2day	4.53246	0.523916	1.76651e-05	552.517	562.926	579.378	608.062	641.776	677.559	711.647	732.946	747.154
			171	24week+3day	4.54226	0.522772	1.76751e-05	564.523	575.184	592.036	621.42	655.963	692.629	727.564	749.396	763.959
			172	24week+4day	4.552	0.521636	1.76877e-05	576.722	587.641	604.902	635.001	670.39	707.961	743.763	766.139	781.066
			173	24week+5day	4.56166	0.520508	1.77028e-05	589.114	600.297	617.975	648.807	685.061	723.557	760.246	783.178	798.479
			174	24week+6day	4.57126	0.519388	1.77205e-05	601.703	613.154	631.259	662.838	699.978	739.42	777.016	800.518	816.2
			175	25week+0day	4.58079	0.518276	1.77407e-05	614.487	626.214	644.755	677.098	715.142	755.551	794.075	818.161	834.232
			176	25week+1day	4.59025	0.517172	1.77632e-05	627.47	639.477	658.464	691.588	730.557	771.954	811.427	836.109	852.58
			177	25week+2day	4.59964	0.516075	1.77882e-05	640.652	652.946	672.387	706.309	746.222	788.631	829.075	854.366	871.246
			178	25week+3day	4.60897	0.514987	1.78154e-05	654.034	666.621	686.526	721.263	762.142	805.584	847.02	872.935	890.233
			179	25week+4day	4.61823	0.513907	1.78448e-05	667.618	680.503	700.883	736.452	778.317	822.815	865.265	891.819	909.543
			180	25week+5day	4.62742	0.512834	1.78765e-05	681.404	694.595	715.459	751.877	794.75	840.327	883.814	911.02	929.182
			181	25week+6day	4.63654	0.511769	1.79103e-05	695.394	708.896	730.254	767.54	811.442	858.121	902.669	930.542	949.15
			182	26week+0day	4.6456	0.510712	1.79462e-05	709.588	723.408	745.271	783.443	828.395	876.201	921.832	950.386	969.451
			183	26week+1day	4.6546	0.509663	1.79842e-05	723.989	738.133	760.51	799.586	845.611	894.568	941.305	970.556	990.088
			184	26week+2day	4.66352	0.508621	1.80242e-05	738.595	753.07	775.973	815.971	863.092	913.223	961.091	991.055	1011.06
			185	26week+3day	4.67238	0.507587	1.80661e-05	753.409	768.222	791.66	832.6	880.839	932.17	981.193	1011.88	1032.38
			186	26week+4day	4.68118	0.50656	1.81099e-05	768.432	783.588	807.573	849.474	898.854	951.41	1001.61	1033.05	1054.04
			187	26week+5day	4.68991	0.505541	1.81556e-05	783.663	799.171	823.713	866.593	917.138	970.944	1022.35	1054.54	1076.05
			188	26week+6day	4.69858	0.50453	1.8203e-05	799.104	814.969	840.08	883.96	935.693	990.775	1043.41	1076.38	1098.4
			189	27week+0day	4.70719	0.503526	1.82523e-05	814.756	830.985	856.676	901.575	954.52	1010.9	1064.8	1098.56	1121.11
			190	27week+1day	4.71573	0.502529	1.83032e-05	830.618	847.219	873.5	919.439	973.62	1031.33	1086.51	1121.08	1144.17
			191	27week+2day	4.7242	0.50154	1.83558e-05	846.692	863.672	890.555	937.553	992.995	1052.06	1108.55	1143.94	1167.59
			192	27week+3day	4.73262	0.500558	1.84101e-05	862.978	880.343	907.84	955.918	1012.65	1073.1	1130.91	1167.15	1191.36
			193	27week+4day	4.74097	0.499583	1.84659e-05	879.476	897.235	925.356	974.535	1032.57	1094.44	1153.61	1190.71	1215.5
			194	27week+5day	4.74926	0.498616	1.85233e-05	896.187	914.346	943.104	993.404	1052.78	1116.08	1176.65	1214.62	1240
			195	27week+6day	4.75748	0.497656	1.85822e-05	913.11	931.677	961.084	1012.53	1073.26	1138.03	1200.01	1238.88	1264.86
			196	28week+0day	4.76565	0.496703	1.86425e-05	930.248	949.23	979.297	1031.9	1094.03	1160.29	1223.72	1263.49	1290.09
			197	28week+1day	4.77375	0.495758	1.87043e-05	947.598	967.003	997.743	1051.53	1115.07	1182.86	1247.76	1288.46	1315.68
			198	28week+2day	4.78179	0.49482	1.87674e-05	965.162	984.997	1016.42	1071.42	1136.4	1205.74	1272.14	1313.79	1341.65
			199	28week+3day	4.78977	0.493889	1.88319e-05	982.94	1003.21	1035.33	1091.56	1158	1228.92	1296.85	1339.48	1367.98
			200	28week+4day	4.79769	0.492965	1.88977e-05	1000.93	1021.65	1054.48	1111.96	1179.89	1252.42	1321.91	1365.52	1394.69
			201	28week+5day	4.80554	0.492048	1.89647e-05	1019.13	1040.31	1073.86	1132.61	1202.07	1276.24	1347.32	1391.93	1421.77
			202	28week+6day	4.81334	0.491138	1.90329e-05	1037.55	1059.18	1093.47	1153.52	1224.52	1300.36	1373.06	1418.7	1449.23
			203	29week+0day	4.82108	0.490235	1.91024e-05	1056.18	1078.28	1113.32	1174.68	1247.26	1324.8	1399.15	1445.83	1477.06
			204	29week+1day	4.82875	0.489339	1.91729e-05	1075.03	1097.6	1133.39	1196.1	1270.28	1349.56	1425.58	1473.32	1505.27
			205	29week+2day	4.83637	0.48845	1.92446e-05	1094.08	1117.14	1153.71	1217.78	1293.59	1374.63	1452.36	1501.18	1533.85
			206	29week+3day	4.84393	0.487568	1.93173e-05	1113.35	1136.9	1174.25	1239.71	1317.18	1400.01	1479.48	1529.4	1562.81
			207	29week+4day	4.85142	0.486693	1.93911e-05	1132.82	1156.88	1195.03	1261.89	1341.05	1425.71	1506.94	1557.99	1592.16
			208	29week+5day	4.85886	0.485825	1.94659e-05	1152.51	1177.08	1216.03	1284.33	1365.21	1451.72	1534.76	1586.94	1621.88
			209	29week+6day	4.86624	0.484964	1.95416e-05	1172.41	1197.49	1237.27	1307.03	1389.64	1478.04	1562.91	1616.26	1651.98
			210	30week+0day	4.87356	0.48411	1.96183e-05	1192.52	1218.12	1258.74	1329.97	1414.36	1504.68	1591.42	1645.95	1682.46
			211	30week+1day	4.88083	0.483262	1.96959e-05	1212.83	1238.97	1280.43	1353.17	1439.37	1531.64	1620.27	1676	1713.32
			212	30week+2day	4.88803	0.482422	1.97743e-05	1233.35	1260.03	1302.36	1376.62	1464.65	1558.9	1649.46	1706.41	1744.56
			213	30week+3day	4.89518	0.481588	1.98535e-05	1254.08	1281.3	1324.51	1400.33	1490.21	1586.48	1679	1737.19	1776.18
			214	30week+4day	4.90227	0.48076	1.99336e-05	1275.01	1302.79	1346.89	1424.28	1516.05	1614.37	1708.88	1768.34	1808.17
			215	30week+5day	4.9093	0.47994	2.00144e-05	1296.14	1324.49	1369.49	1448.48	1542.17	1642.57	1739.1	1799.85	1840.55
			216	30week+6day	4.91627	0.479126	2.00959e-05	1317.48	1346.4	1392.32	1472.93	1568.57	1671.08	1769.67	1831.72	1873.3
			217	31week+0day	4.92319	0.478319	2.01781e-05	1339.01	1368.52	1415.36	1497.62	1595.24	1699.89	1800.57	1863.95	1906.43
			218	31week+1day	4.93005	0.477518	2.0261e-05	1360.75	1390.85	1438.63	1522.56	1622.18	1729.02	1831.82	1896.55	1939.93
			219	31week+2day	4.93685	0.476724	2.03446e-05	1382.68	1413.38	1462.12	1547.74	1649.4	1758.45	1863.4	1929.5	1973.81
			220	31week+3day	4.9436	0.475937	2.04287e-05	1404.81	1436.11	1485.82	1573.16	1676.89	1788.18	1895.33	1962.81	2008.05
			221	31week+4day	4.95029	0.475156	2.05134e-05	1427.13	1459.05	1509.74	1598.83	1704.64	1818.22	1927.58	1996.48	2042.67
			222	31week+5day	4.95692	0.474382	2.05987e-05	1449.65	1482.19	1533.88	1624.73	1732.67	1848.55	1960.17	2030.5	2077.66
			223	31week+6day	4.9635	0.473615	2.06845e-05	1472.35	1505.52	1558.22	1650.86	1760.96	1879.18	1993.09	2064.88	2113.02
			224	32week+0day	4.97002	0.472854	2.07707e-05	1495.24	1529.05	1582.77	1677.23	1789.51	1910.11	2026.34	2099.6	2148.74
			225	32week+1day	4.97649	0.472099	2.08575e-05	1518.32	1552.78	1607.53	1703.83	1818.32	1941.34	2059.91	2134.67	2184.82
			226	32week+2day	4.9829	0.471351	2.09446e-05	1541.58	1576.69	1632.5	1730.65	1847.39	1972.85	2093.81	2170.09	2221.26
			227	32week+3day	4.98926	0.470609	2.10322e-05	1565.02	1600.8	1657.66	1757.7	1876.71	2004.65	2128.03	2205.85	2258.06
			228	32week+4day	4.99556	0.469874	2.11201e-05	1588.64	1625.09	1683.03	1784.98	1906.29	2036.73	2162.57	2241.95	2295.22
			229	32week+5day	5.0018	0.469145	2.12084e-05	1612.43	1649.56	1708.59	1812.48	1936.12	2069.1	2197.42	2278.38	2332.72
			230	32week+6day	5.00799	0.468422	2.1297e-05	1636.4	1674.22	1734.35	1840.19	1966.19	2101.75	2232.59	2315.15	2370.57
			231	33week+0day	5.01413	0.467706	2.13859e-05	1660.54	1699.05	1760.29	1868.12	1996.51	2134.67	2268.06	2352.25	2408.77
			232	33week+1day	5.02021	0.466996	2.14751e-05	1684.84	1724.06	1786.43	1896.25	2027.06	2167.87	2303.84	2389.68	2447.31
			233	33week+2day	5.02624	0.466293	2.15645e-05	1709.31	1749.24	1812.75	1924.6	2057.86	2201.33	2339.92	2427.43	2486.18
			234	33week+3day	5.03222	0.465595	2.16542e-05	1733.94	1774.59	1839.25	1953.15	2088.88	2235.06	2376.29	2465.49	2525.39
			235	33week+4day	5.03814	0.464904	2.1744e-05	1758.73	1800.11	1865.93	1981.9	2120.14	2269.05	2412.96	2503.87	2564.93
			236	33week+5day	5.04401	0.46422	2.1834e-05	1783.67	1825.79	1892.78	2010.85	2151.62	2303.3	2449.92	2542.56	2604.78
			237	33week+6day	5.04982	0.463541	2.19242e-05	1808.77	1851.62	1919.81	2039.99	2183.32	2337.8	2487.17	2581.56	2644.96
			238	34week+0day	5.05558	0.462869	2.20144e-05	1834.01	1877.61	1947	2069.32	2215.24	2372.55	2524.69	2620.85	2685.46
			239	34week+1day	5.06129	0.462203	2.21048e-05	1859.39	1903.75	1974.36	2098.84	2247.37	2407.54	2562.49	2660.44	2726.26
			240	34week+2day	5.06694	0.461543	2.21953e-05	1884.92	1930.05	2001.87	2128.54	2279.71	2442.77	2600.55	2700.32	2767.36
			241	34week+3day	5.07255	0.460889	2.22858e-05	1910.58	1956.48	2029.54	2158.41	2312.25	2478.24	2638.89	2740.49	2808.77
			242	34week+4day	5.0781	0.460242	2.23763e-05	1936.38	1983.05	2057.36	2188.46	2344.99	2513.93	2677.48	2780.93	2850.47
			243	34week+5day	5.08359	0.4596	2.24668e-05	1962.3	2009.76	2085.33	2218.67	2377.93	2549.85	2716.32	2821.65	2892.45
			244	34week+6day	5.08904	0.458965	2.25573e-05	1988.35	2036.6	2113.44	2249.05	2411.05	2585.98	2755.41	2862.63	2934.71
			245	35week+0day	5.09443	0.458336	2.26478e-05	2014.52	2063.57	2141.69	2279.59	2444.36	2622.33	2794.75	2903.87	2977.25
			246	35week+1day	5.09977	0.457712	2.27383e-05	2040.8	2090.66	2170.07	2310.27	2477.84	2658.88	2834.32	2945.37	3020.06
			247	35week+2day	5.10506	0.457095	2.28286e-05	2067.2	2117.87	2198.58	2341.11	2511.5	2695.64	2874.11	2987.12	3063.12
			248	35week+3day	5.11029	0.456484	2.29189e-05	2093.7	2145.19	2227.22	2372.09	2545.33	2732.58	2914.14	3029.11	3106.44
			249	35week+4day	5.11548	0.455879	2.3009e-05	2120.3	2172.62	2255.97	2403.21	2579.31	2769.72	2954.37	3071.33	3150.01
			250	35week+5day	5.12061	0.45528	2.3099e-05	2147.01	2200.15	2284.84	2434.46	2613.46	2807.04	2994.82	3113.78	3193.82
			251	35week+6day	5.1257	0.454687	2.31888e-05	2173.8	2227.78	2313.81	2465.83	2647.75	2844.53	3035.47	3156.45	3237.85
			252	36week+0day	5.13073	0.4541	2.32784e-05	2200.68	2255.51	2342.89	2497.33	2682.18	2882.2	3076.31	3199.33	3282.11

## Sheet: FEMALE_EFW_UNCOND
Model Parameters for deriving percentiles (Source: Table 2 from Xu et al.)								Unconditional percentiles for estimated fetal weight EFW (in gram) for females
			Gestational Age (in days)	Gestational Age	f(GA)	E(EFW^(-0.1))	Var(EFW^(-0.1))	3rd	5th	10th	25th	50th	75th	90th	95th	97th
p1	0.5		126	18week+0day	4.0217	0.585304	2.37526e-05	181.425	184.972	190.584	200.384	211.927	224.205	235.927	243.264	248.163
p2	2		127	18week+1day	4.03498	0.583729	2.37523e-05	186.304	189.956	195.734	205.826	217.715	230.364	242.442	250.002	255.051
a1	-0.118632		128	18week+2day	4.04816	0.582165	2.3752e-05	191.29	195.05	201	211.391	223.635	236.664	249.107	256.896	262.099
a2	8.08988e-05		129	18week+3day	4.06126	0.580612	2.37517e-05	196.388	200.258	206.382	217.081	229.689	243.108	255.925	263.949	269.309
b0	1.06226		130	18week+4day	4.07426	0.57907	2.37514e-05	201.597	205.581	211.885	222.899	235.88	249.697	262.898	271.164	276.685
b1	-0.118596		131	18week+5day	4.08717	0.577539	2.37511e-05	206.921	211.02	217.508	228.845	242.209	256.436	270.029	278.543	284.229
var(beta0)	1.6715e-05		132	18week+6day	4.09999	0.576018	2.37509e-05	212.36	216.579	223.255	234.922	248.678	263.325	277.322	286.089	291.945
var(beta1)	7.74358e-12		133	19week+0day	4.11272	0.574509	2.37506e-05	217.918	222.258	229.127	241.133	255.291	270.368	284.778	293.805	299.835
cov(beta0,beta1)	-1.12105e-08		134	19week+1day	4.12536	0.573009	2.37503e-05	223.595	228.059	235.127	247.48	262.049	277.566	292.4	301.694	307.903
var(e)	7.12767e-06		135	19week+2day	4.13791	0.571521	2.375e-05	229.393	233.985	241.255	253.964	268.954	284.924	300.192	309.758	316.15
			136	19week+3day	4.15038	0.570043	2.37497e-05	235.315	240.038	247.515	260.588	276.01	292.442	308.155	318.002	324.581
			137	19week+4day	4.16275	0.568575	2.37495e-05	241.362	246.219	253.909	267.354	283.219	300.125	316.294	326.427	333.199
			138	19week+5day	4.17504	0.567118	2.37492e-05	247.537	252.53	260.437	274.265	290.582	307.974	324.609	335.036	342.005
z-score for a percentile of a standard normal distribution			139	19week+6day	4.18725	0.56567	2.37489e-05	253.84	258.974	267.104	281.322	298.103	315.991	333.105	343.833	351.004
			140	20week+0day	4.19936	0.564233	2.37486e-05	260.275	265.552	273.909	288.527	305.783	324.181	341.784	352.821	360.198
			141	20week+1day	4.2114	0.562806	2.37484e-05	266.842	272.266	280.856	295.884	313.625	332.544	350.649	362.001	369.59
Percentile	z-score		142	20week+2day	4.22335	0.561389	2.37481e-05	273.544	279.118	287.947	303.393	321.632	341.085	359.703	371.379	379.184
3	-1.88079		143	20week+3day	4.23521	0.559982	2.37478e-05	280.383	286.111	295.184	311.058	329.806	349.805	368.949	380.955	388.982
5	-1.64485		144	20week+4day	4.24699	0.558585	2.37476e-05	287.361	293.246	302.568	318.881	338.15	358.707	378.389	390.734	398.988
10	-1.28155		145	20week+5day	4.25869	0.557197	2.37473e-05	294.479	300.524	310.102	326.864	346.665	367.794	388.026	400.718	409.205
25	-0.67449		146	20week+6day	4.27031	0.55582	2.3747e-05	301.74	307.949	317.788	335.008	355.355	377.069	397.864	410.911	419.636
50	0		147	21week+0day	4.28184	0.554451	2.37468e-05	309.145	315.523	325.628	343.317	364.221	386.533	407.906	421.316	430.284
75	0.67449		148	21week+1day	4.2933	0.553093	2.37465e-05	316.696	323.246	333.624	351.793	373.267	396.191	418.153	431.934	441.152
90	1.28155		149	21week+2day	4.30467	0.551744	2.37463e-05	324.396	331.121	341.778	360.438	382.494	406.044	428.609	442.771	452.243
95	1.64485		150	21week+3day	4.31597	0.550404	2.3746e-05	332.246	339.151	350.093	369.253	391.906	416.096	439.277	453.828	463.561
97	1.88079		151	21week+4day	4.32719	0.549074	2.37458e-05	340.249	347.336	358.569	378.242	401.504	426.348	450.161	465.109	475.109
			152	21week+5day	4.33832	0.547753	2.37455e-05	348.405	355.68	367.211	387.407	411.291	436.804	461.261	476.616	486.889
			153	21week+6day	4.34938	0.546442	2.37453e-05	356.717	364.183	376.018	396.749	421.269	447.467	472.583	488.353	498.905
			154	22week+0day	4.36036	0.54514	2.3745e-05	365.187	372.849	384.995	406.272	431.442	458.338	484.128	500.323	511.16
			155	22week+1day	4.37127	0.543847	2.37448e-05	373.817	381.679	394.141	415.977	441.811	469.421	495.9	512.529	523.657
			156	22week+2day	4.38209	0.542562	2.37445e-05	382.609	390.674	403.461	425.867	452.379	480.718	507.901	524.974	536.4
			157	22week+3day	4.39284	0.541288	2.37443e-05	391.564	399.838	412.955	435.943	463.148	492.233	520.134	537.661	549.391
			158	22week+4day	4.40352	0.540022	2.37441e-05	400.685	409.171	422.626	446.208	474.121	503.966	532.602	550.593	562.634
			159	22week+5day	4.41412	0.538765	2.37438e-05	409.973	418.676	432.475	456.664	485.3	515.923	545.308	563.772	576.131
			160	22week+6day	4.42464	0.537516	2.37436e-05	419.431	428.354	442.506	467.314	496.687	528.103	558.255	577.203	589.886
			161	23week+0day	4.43509	0.536277	2.37434e-05	429.059	438.208	452.719	478.159	508.285	540.512	571.446	590.887	603.902
			162	23week+1day	4.44547	0.535047	2.37431e-05	438.86	448.24	463.117	489.202	520.097	553.15	584.883	604.829	618.182
			163	23week+2day	4.45577	0.533825	2.37429e-05	448.836	458.45	473.701	500.445	532.123	566.022	598.57	619.03	632.729
			164	23week+3day	4.466	0.532612	2.37427e-05	458.988	468.842	484.474	511.89	544.368	579.128	612.508	633.494	647.546
			165	23week+4day	4.47615	0.531407	2.37424e-05	469.318	479.417	495.438	523.538	556.833	592.472	626.701	648.223	662.635
			166	23week+5day	4.48624	0.530211	2.37422e-05	479.828	490.176	506.594	535.393	569.52	606.056	641.152	663.222	678.001
			167	23week+6day	4.49625	0.529024	2.3742e-05	490.52	501.122	517.944	547.455	582.432	619.883	655.863	678.491	693.646
			168	24week+0day	4.50619	0.527845	2.37418e-05	501.395	512.256	529.49	559.728	595.571	633.955	670.837	694.035	709.572
			169	24week+1day	4.51606	0.526675	2.37416e-05	512.455	523.58	541.235	572.213	608.939	648.274	686.077	709.855	725.783
			170	24week+2day	4.52585	0.525513	2.37413e-05	523.702	535.096	553.179	584.912	622.538	662.844	701.584	725.956	742.282
			171	24week+3day	4.53558	0.524359	2.37411e-05	535.137	546.806	565.324	597.827	636.371	677.666	717.363	742.339	759.071
			172	24week+4day	4.54524	0.523214	2.37409e-05	546.762	558.71	577.673	610.96	650.439	692.742	733.414	759.007	776.153
			173	24week+5day	4.55483	0.522077	2.37407e-05	558.578	570.811	590.227	624.313	664.745	708.075	749.742	775.963	793.531
			174	24week+6day	4.56434	0.520948	2.37405e-05	570.588	583.11	602.988	637.887	679.29	723.668	766.347	793.209	811.207
			175	25week+0day	4.57379	0.519828	2.37403e-05	582.791	595.609	615.957	651.685	694.077	739.522	783.233	810.748	829.185
			176	25week+1day	4.58317	0.518715	2.37401e-05	595.191	608.31	629.136	665.707	709.107	755.639	800.403	828.582	847.467
			177	25week+2day	4.59249	0.517611	2.37398e-05	607.788	621.213	642.526	679.957	724.383	772.022	817.857	846.715	866.055
			178	25week+3day	4.60173	0.516514	2.37396e-05	620.584	634.32	656.129	694.435	739.906	788.673	835.6	865.148	884.952
			179	25week+4day	4.61091	0.515426	2.37394e-05	633.58	647.633	669.947	709.144	755.678	805.593	853.632	883.883	904.16
			180	25week+5day	4.62002	0.514346	2.37392e-05	646.777	661.153	683.981	724.084	771.701	822.785	871.956	902.923	923.682
			181	25week+6day	4.62906	0.513273	2.3739e-05	660.177	674.881	698.232	739.258	787.977	840.251	890.574	922.271	943.519
			182	26week+0day	4.63803	0.512209	2.37388e-05	673.781	688.819	712.701	754.666	804.507	857.992	909.489	941.928	963.675
			183	26week+1day	4.64694	0.511152	2.37386e-05	687.59	702.967	727.391	770.31	821.292	876.011	928.701	961.896	984.152
			184	26week+2day	4.65579	0.510103	2.37384e-05	701.605	717.328	742.301	786.193	838.336	894.308	948.214	982.178	1004.95
			185	26week+3day	4.66457	0.509062	2.37382e-05	715.827	731.901	757.434	802.314	855.638	912.886	968.029	1002.78	1026.07
			186	26week+4day	4.67328	0.508029	2.3738e-05	730.258	746.689	772.791	818.675	873.2	931.746	988.147	1023.69	1047.53
			187	26week+5day	4.68193	0.507004	2.37378e-05	744.898	761.692	788.372	835.278	891.024	950.89	1008.57	1044.92	1069.3
			188	26week+6day	4.69051	0.505986	2.37377e-05	759.748	776.911	804.179	852.123	909.111	970.32	1029.3	1066.48	1091.41
			189	27week+0day	4.69903	0.504976	2.37375e-05	774.809	792.347	820.213	869.212	927.462	990.036	1050.34	1088.36	1113.85
			190	27week+1day	4.70748	0.503973	2.37373e-05	790.081	808.001	836.474	886.545	946.079	1010.04	1071.69	1110.56	1136.63
			191	27week+2day	4.71587	0.502978	2.37371e-05	805.567	823.873	852.963	904.124	964.962	1030.33	1093.35	1133.09	1159.74
			192	27week+3day	4.7242	0.501991	2.37369e-05	821.265	839.965	869.681	921.95	984.112	1050.92	1115.32	1155.94	1183.19
			193	27week+4day	4.73246	0.501011	2.37367e-05	837.178	856.277	886.629	940.023	1003.53	1071.79	1137.61	1179.12	1206.97
			194	27week+5day	4.74066	0.500038	2.37365e-05	853.305	872.809	903.808	958.344	1023.22	1092.96	1160.21	1202.63	1231.1
			195	27week+6day	4.7488	0.499073	2.37364e-05	869.647	889.563	921.218	976.914	1043.18	1114.42	1183.13	1226.48	1255.56
			196	28week+0day	4.75687	0.498116	2.37362e-05	886.204	906.538	938.859	995.732	1063.41	1136.17	1206.37	1250.65	1280.37
			197	28week+1day	4.76488	0.497165	2.3736e-05	902.977	923.735	956.732	1014.8	1083.91	1158.22	1229.92	1275.16	1305.52
			198	28week+2day	4.77283	0.496222	2.37358e-05	919.966	941.154	974.838	1034.12	1104.68	1180.57	1253.8	1300	1331.01
			199	28week+3day	4.78072	0.495287	2.37356e-05	937.171	958.796	993.176	1053.69	1125.72	1203.21	1277.99	1325.18	1356.85
			200	28week+4day	4.78855	0.494359	2.37355e-05	954.592	976.66	1011.75	1073.51	1147.04	1226.15	1302.5	1350.69	1383.03
			201	28week+5day	4.79631	0.493438	2.37353e-05	972.23	994.748	1030.55	1093.58	1168.63	1249.38	1327.33	1376.53	1409.56
			202	28week+6day	4.80402	0.492524	2.37351e-05	990.084	1013.06	1049.59	1113.9	1190.49	1272.91	1352.48	1402.71	1436.43
			203	29week+0day	4.81166	0.491617	2.37349e-05	1008.15	1031.59	1068.86	1134.48	1212.63	1296.74	1377.96	1429.23	1463.65
			204	29week+1day	4.81925	0.490718	2.37348e-05	1026.44	1050.35	1088.36	1155.3	1235.04	1320.87	1403.75	1456.08	1491.21
			205	29week+2day	4.82677	0.489826	2.37346e-05	1044.94	1069.32	1108.09	1176.38	1257.72	1345.29	1429.87	1483.27	1519.13
			206	29week+3day	4.83423	0.488941	2.37344e-05	1063.66	1088.52	1128.06	1197.7	1280.67	1370.01	1456.3	1510.79	1547.38
			207	29week+4day	4.84164	0.488063	2.37343e-05	1082.59	1107.94	1148.26	1219.28	1303.9	1395.03	1483.06	1538.65	1575.99
			208	29week+5day	4.84898	0.487192	2.37341e-05	1101.74	1127.58	1168.69	1241.1	1327.4	1420.34	1510.13	1566.85	1604.94
			209	29week+6day	4.85626	0.486328	2.3734e-05	1121.1	1147.45	1189.35	1263.17	1351.17	1445.95	1537.53	1595.38	1634.23
			210	30week+0day	4.86349	0.485471	2.37338e-05	1140.68	1167.53	1210.24	1285.5	1375.2	1471.85	1565.24	1624.24	1663.87
			211	30week+1day	4.87066	0.484621	2.37336e-05	1160.47	1187.83	1231.36	1308.07	1399.51	1498.04	1593.28	1653.44	1693.85
			212	30week+2day	4.87776	0.483778	2.37335e-05	1180.46	1208.35	1252.71	1330.88	1424.09	1524.53	1621.62	1682.97	1724.18
			213	30week+3day	4.88481	0.482942	2.37333e-05	1200.67	1229.08	1274.28	1353.94	1448.94	1551.31	1650.29	1712.83	1754.84
			214	30week+4day	4.8918	0.482113	2.37332e-05	1221.09	1250.03	1296.08	1377.25	1474.05	1578.39	1679.27	1743.02	1785.85
			215	30week+5day	4.89874	0.481291	2.3733e-05	1241.72	1271.2	1318.11	1400.8	1499.43	1605.75	1708.56	1773.54	1817.19
			216	30week+6day	4.90561	0.480475	2.37328e-05	1262.55	1292.58	1340.36	1424.59	1525.07	1633.4	1738.16	1804.39	1848.88
			217	31week+0day	4.91243	0.479667	2.37327e-05	1283.59	1314.17	1362.83	1448.62	1550.97	1661.33	1768.08	1835.56	1880.89
			218	31week+1day	4.91919	0.478865	2.37325e-05	1304.84	1335.97	1385.52	1472.89	1577.13	1689.55	1798.3	1867.05	1913.25
			219	31week+2day	4.92589	0.47807	2.37324e-05	1326.29	1357.98	1408.43	1497.4	1603.56	1718.06	1828.83	1898.87	1945.93
			220	31week+3day	4.93254	0.477282	2.37322e-05	1347.94	1380.2	1431.56	1522.14	1630.24	1746.84	1859.66	1931	1978.94
			221	31week+4day	4.93913	0.4765	2.37321e-05	1369.78	1402.63	1454.91	1547.11	1657.17	1775.9	1890.8	1963.46	2012.28
			222	31week+5day	4.94566	0.475726	2.3732e-05	1391.83	1425.25	1478.47	1572.32	1684.36	1805.24	1922.23	1996.22	2045.95
			223	31week+6day	4.95214	0.474958	2.37318e-05	1414.07	1448.08	1502.23	1597.76	1711.8	1834.85	1953.96	2029.3	2079.94
			224	32week+0day	4.95856	0.474196	2.37317e-05	1436.5	1471.11	1526.21	1623.42	1739.48	1864.74	1985.99	2062.69	2114.24
			225	32week+1day	4.96492	0.473441	2.37315e-05	1459.13	1494.34	1550.4	1649.3	1767.41	1894.89	2018.31	2096.38	2148.86
			226	32week+2day	4.97123	0.472693	2.37314e-05	1481.94	1517.76	1574.79	1675.41	1795.58	1925.31	2050.91	2130.38	2183.8
			227	32week+3day	4.97748	0.471952	2.37312e-05	1504.94	1541.37	1599.38	1701.74	1824	1955.99	2083.8	2164.67	2219.04
			228	32week+4day	4.98368	0.471217	2.37311e-05	1528.13	1565.18	1624.17	1728.28	1852.65	1986.93	2116.98	2199.27	2254.59
			229	32week+5day	4.98982	0.470488	2.3731e-05	1551.5	1589.17	1649.16	1755.04	1881.53	2018.12	2150.43	2234.15	2290.44
			230	32week+6day	4.99591	0.469766	2.37308e-05	1575.04	1613.34	1674.34	1782.01	1910.64	2049.57	2184.15	2269.32	2326.59
			231	33week+0day	5.00194	0.469051	2.37307e-05	1598.76	1637.7	1699.71	1809.18	1939.98	2081.27	2218.15	2304.78	2363.03
			232	33week+1day	5.00792	0.468342	2.37306e-05	1622.66	1662.24	1725.27	1836.56	1969.55	2113.21	2252.41	2340.52	2399.77
			233	33week+2day	5.01384	0.46764	2.37304e-05	1646.72	1686.95	1751.02	1864.13	1999.33	2145.39	2286.93	2376.53	2436.78
			234	33week+3day	5.01971	0.466944	2.37303e-05	1670.95	1711.83	1776.94	1891.91	2029.33	2177.81	2321.71	2412.81	2474.08
			235	33week+4day	5.02552	0.466254	2.37302e-05	1695.34	1736.88	1803.04	1919.88	2059.54	2210.46	2356.75	2449.36	2511.66
			236	33week+5day	5.03128	0.465571	2.373e-05	1719.9	1762.1	1829.32	1948.03	2089.96	2243.34	2392.03	2486.18	2549.5
			237	33week+6day	5.03699	0.464895	2.37299e-05	1744.61	1787.48	1855.77	1976.37	2120.58	2276.45	2427.56	2523.25	2587.61
			238	34week+0day	5.04264	0.464224	2.37298e-05	1769.47	1813.01	1882.38	2004.89	2151.4	2309.77	2463.32	2560.57	2625.98
			239	34week+1day	5.04824	0.46356	2.37297e-05	1794.48	1838.7	1909.15	2033.59	2182.42	2343.31	2499.32	2598.13	2664.6
			240	34week+2day	5.05378	0.462903	2.37295e-05	1819.64	1864.54	1936.09	2062.46	2213.62	2377.05	2535.55	2635.94	2703.47
			241	34week+3day	5.05928	0.462251	2.37294e-05	1844.94	1890.53	1963.17	2091.5	2245.01	2411	2572	2673.98	2742.59
			242	34week+4day	5.06472	0.461606	2.37293e-05	1870.38	1916.66	1990.41	2120.7	2276.58	2445.15	2608.66	2712.25	2781.94
			243	34week+5day	5.0701	0.460968	2.37292e-05	1895.95	1942.93	2017.79	2150.06	2308.32	2479.49	2645.54	2750.74	2821.52
			244	34week+6day	5.07544	0.460335	2.37291e-05	1921.64	1969.33	2045.31	2179.58	2340.24	2514.02	2682.62	2789.44	2861.32
			245	35week+0day	5.08072	0.459709	2.37289e-05	1947.47	1995.85	2072.97	2209.24	2372.31	2548.72	2719.9	2828.36	2901.34
			246	35week+1day	5.08594	0.459089	2.37288e-05	1973.41	2022.51	2100.76	2239.04	2404.55	2583.61	2757.37	2867.48	2941.57
			247	35week+2day	5.09112	0.458475	2.37287e-05	1999.47	2049.28	2128.67	2268.99	2436.94	2618.66	2795.02	2906.79	2982
			248	35week+3day	5.09624	0.457867	2.37286e-05	2025.64	2076.17	2156.71	2299.06	2469.47	2653.87	2832.85	2946.29	3022.63
			249	35week+4day	5.10131	0.457266	2.37285e-05	2051.91	2103.16	2184.86	2329.27	2502.15	2689.24	2870.86	2985.97	3063.45
			250	35week+5day	5.10633	0.456671	2.37284e-05	2078.28	2130.26	2213.12	2359.59	2534.96	2724.76	2909.03	3025.83	3104.44
			251	35week+6day	5.1113	0.456081	2.37283e-05	2104.76	2157.46	2241.48	2390.03	2567.89	2760.43	2947.35	3065.85	3145.61
			252	36week+0day	5.11622	0.455498	2.37281e-05	2131.32	2184.76	2269.95	2420.58	2600.95	2796.23	2985.83	3106.03	3186.95
