# Supplementary material for: Unconditional and conditional standards for fetal abdominal circumference and estimated fetal weight in an ethnic Chinese population: a birth cohort study
Source: BMC Pregnancy Childbirth. 2015 Jun 25;15:141. doi: 10.1186/s12884-015-0569-1 (PMC4480986; doi:10.1186/s12884-015-0569-1)
Supplement: Additional file 2: — Electronic spreadsheet ConditionalChart_FetalGrowth_Supp.xlsx. [file 12884_2015_569_MOESM2_ESM.xlsx]

## Sheet: GLOBAL_AC_COND
Conditional standards for abdominal circumference AC (in mm), pooling both genders
	Instruction:
		input area in yellow					AC percentiles conditional on AC=175mm at GA=22weeks+3day(s)
		numeric output in beige
																				Gestational Age (in days)	Gestational Age	f(GA)	Cov[lnAC(T1), lnAC(T2)]	E(lnAC)	Var(lnAC)	Conditional percentiles from 23weeks+0day to 36weeks+0day
	Enter GA and AC at T1 alone gives unconditional z score, unconditional percentiles at T1 and conditional percentiles given AC at T1																									3rd	5th	10th	25th	50th	75th	90th	95th	97th
	Enter GA and AC at both T1 and T2 gives complete set of outputs																			161	23week+0day	-0.00216967	0.00107136	5.19141	0.00128288	168.014	169.44	171.659	175.433	179.723	184.117	188.164	190.629	192.247
	GA in completed weeks at T2 must be at least one week away from GA in complated weeks at T1																			162	23week+1day	-0.00221815	0.00107076	5.19958	0.00128276	169.392	170.829	173.067	176.871	181.196	185.626	189.706	192.191	193.822
																				163	23week+2day	-0.0022662	0.00107017	5.20767	0.00128273	170.768	172.217	174.473	178.308	182.668	187.134	191.247	193.752	195.396
																				164	23week+3day	-0.00231384	0.00106958	5.21569	0.00128278	172.143	173.604	175.878	179.744	184.139	188.641	192.788	195.313	196.97
		T1		T2																165	23week+4day	-0.00236108	0.001069	5.22364	0.00128292	173.517	174.99	177.282	181.179	185.609	190.148	194.327	196.873	198.543
		weeks	days	weeks	days															166	23week+5day	-0.00240791	0.00106842	5.23153	0.00128313	174.89	176.374	178.684	182.613	187.078	191.653	195.867	198.432	200.116
	Gestational Age GA (weeks + days)	22	3	28	0															167	23week+6day	-0.00245436	0.00106785	5.23935	0.00128343	176.261	177.758	180.086	184.046	188.547	193.159	197.405	199.991	201.689
	AC (mm)	175		220																168	24week+0day	-0.00250044	0.00106728	5.2471	0.0012838	177.632	179.14	181.487	185.478	190.015	194.663	198.944	201.551	203.262
																				169	24week+1day	-0.00254614	0.00106671	5.2548	0.00128424	179.002	180.522	182.888	186.91	191.483	196.168	200.482	203.109	204.834
																				170	24week+2day	-0.00259148	0.00106615	5.26243	0.00128476	180.372	181.903	184.288	188.342	192.95	197.672	202.02	204.668	206.407
			Unconditional		Conditional															171	24week+3day	-0.00263647	0.0010656	5.27001	0.00128535	181.74	183.284	185.687	189.773	194.418	199.176	203.559	206.227	207.979
			T1	T2	T2															172	24week+4day	-0.00268112	0.00106504	5.27752	0.00128601	183.108	184.664	187.086	191.203	195.884	200.68	205.097	207.786	209.552
	GA (days)		157	196	196															173	24week+5day	-0.00272543	0.0010645	5.28499	0.00128673	184.476	186.044	188.484	192.634	197.351	202.184	206.635	209.346	211.125
	f(GA)		-0.00197124	-0.00366713	-0.00366713															174	24week+6day	-0.00276941	0.00106395	5.29239	0.00128753	185.843	187.423	189.883	194.064	198.818	203.689	208.174	210.906	212.699
	E(lnAC)		5.14912	5.43483	5.44353															175	25week+0day	-0.00281307	0.00106341	5.29974	0.00128838	187.21	188.802	191.281	195.494	200.285	205.193	209.713	212.466	214.273
	Var(lnAC)		0.0018933	0.00190484	0.00131935															176	25week+1day	-0.00285642	0.00106288	5.30704	0.0012893	188.577	190.181	192.679	196.925	201.752	206.698	211.253	214.027	215.848
	Cov[lnAC(T1), lnAC(T2)]		--	--	0.00105286															177	25week+2day	-0.00289946	0.00106235	5.31429	0.00129029	189.944	191.56	194.076	198.355	203.219	208.203	212.793	215.588	217.423
	z-score		0.359924	-0.943947	-1.37399															178	25week+3day	-0.0029422	0.00106182	5.32148	0.00129133	191.31	192.939	195.474	199.786	204.687	209.709	214.334	217.15	218.999
	P3		158.743	211.186	215.987															179	25week+4day	-0.00298465	0.0010613	5.32863	0.00129244	192.677	194.318	196.873	201.216	206.155	211.215	215.875	218.713	220.577
	P5		160.381	213.372	217.846															180	25week+5day	-0.00302681	0.00106077	5.33573	0.0012936	194.043	195.697	198.271	202.648	207.624	212.722	217.418	220.277	222.155
	P10		162.937	216.782	220.74															181	25week+6day	-0.00306869	0.00106026	5.34278	0.00129482	195.41	197.076	199.67	204.079	209.093	214.23	218.961	221.842	223.734
	P25		167.298	222.603	225.661															182	26week+0day	-0.0031103	0.00105974	5.34978	0.0012961	196.778	198.456	201.069	205.512	210.563	215.739	220.505	223.408	225.314
	P50		172.281	229.253	231.258															183	26week+1day	-0.00315164	0.00105923	5.35675	0.00129743	198.145	199.836	202.468	206.944	212.034	217.248	222.051	224.976	226.896
	P75		177.412	236.102	236.994															184	26week+2day	-0.00319272	0.00105872	5.36366	0.00129881	199.513	201.217	203.869	208.378	213.505	218.759	223.597	226.544	228.479
	P90		182.16	242.441	242.278															185	26week+3day	-0.00323354	0.00105822	5.37053	0.00130025	200.881	202.598	205.269	209.812	214.978	220.27	225.145	228.114	230.063
	P95		185.063	246.316	245.496															186	26week+4day	-0.00327411	0.00105772	5.37736	0.00130175	202.25	203.979	206.671	211.247	216.451	221.783	226.694	229.685	231.649
	P97		186.973	248.865	247.609															187	26week+5day	-0.00331444	0.00105722	5.38415	0.00130329	203.62	205.362	208.073	212.683	217.926	223.297	228.245	231.258	233.237
																				188	26week+6day	-0.00335452	0.00105673	5.3909	0.00130488	204.99	206.745	209.476	214.12	219.401	224.813	229.797	232.833	234.826
																				189	27week+0day	-0.00339437	0.00105623	5.39761	0.00130652	206.361	208.129	210.88	215.559	220.878	226.33	231.351	234.409	236.417
																				190	27week+1day	-0.00343399	0.00105574	5.40428	0.00130822	207.733	209.514	212.285	216.998	222.357	227.848	232.906	235.987	238.009
																				191	27week+2day	-0.00347339	0.00105526	5.41092	0.00130995	209.106	210.9	213.691	218.438	223.836	229.368	234.463	237.567	239.604
																				192	27week+3day	-0.00351256	0.00105477	5.41751	0.00131174	210.48	212.287	215.098	219.88	225.318	230.889	236.022	239.148	241.201
	Model Parameters for deriving percentiles			z-score for a percentile of a standard normal distribution																193	27week+4day	-0.00355151	0.00105429	5.42407	0.00131357	211.855	213.675	216.507	221.323	226.8	232.413	237.583	240.732	242.799
																				194	27week+5day	-0.00359026	0.00105381	5.43059	0.00131545	213.231	215.064	217.916	222.768	228.284	233.938	239.146	242.318	244.4
	p1	-2		3	-1.88079															195	27week+6day	-0.00362879	0.00105334	5.43708	0.00131738	214.609	216.454	219.327	224.214	229.77	235.465	240.711	243.906	246.003
	p2	1		5	-1.64485															196	28week+0day	-0.00366713	0.00105286	5.44353	0.00131935	215.987	217.846	220.74	225.661	231.258	236.994	242.278	245.496	247.609
	a1	-168.498		10	-1.28155															197	28week+1day	-0.00370526	0.00105239	5.44996	0.00132136	217.367	219.239	222.154	227.111	232.748	238.525	243.847	247.088	249.217
	a2	0.0297438		25	-0.67449															198	28week+2day	-0.0037432	0.00105193	5.45634	0.00132341	218.748	220.634	223.569	228.562	234.239	240.058	245.418	248.683	250.827
	b0	4.81704		50	0															199	28week+3day	-0.00378095	0.00105146	5.4627	0.00132551	220.131	222.03	224.986	230.014	235.733	241.593	246.992	250.281	252.44
	b1	-168.467		75	0.67449															200	28week+4day	-0.00381851	0.00105099	5.46902	0.00132765	221.515	223.428	226.405	231.469	237.228	243.13	248.568	251.881	254.055
	var(beta0)	0.00119471		90	1.28155															201	28week+5day	-0.00385588	0.00105053	5.47531	0.00132983	222.901	224.827	227.826	232.925	238.726	244.67	250.147	253.483	255.674
	var(beta1)	18.5802		95	1.64485															202	28week+6day	-0.00389308	0.00105007	5.48158	0.00133205	224.289	226.228	229.248	234.384	240.225	246.212	251.728	255.088	257.294
	cov(beta0,beta1)	0.0489785		97	1.88079															203	29week+0day	-0.0039301	0.00104962	5.48781	0.00133431	225.678	227.631	230.672	235.844	241.727	247.757	253.312	256.696	258.918
	var(e)	0.000819489																		204	29week+1day	-0.00396695	0.00104916	5.49401	0.00133661	227.069	229.036	232.098	237.307	243.232	249.304	254.899	258.307	260.545
																				205	29week+2day	-0.00400362	0.00104871	5.50019	0.00133896	228.461	230.442	233.526	238.772	244.738	250.854	256.488	259.921	262.174
																				206	29week+3day	-0.00404013	0.00104826	5.50634	0.00134134	229.856	231.851	234.956	240.239	246.247	252.406	258.081	261.537	263.807
																				207	29week+4day	-0.00407648	0.00104781	5.51246	0.00134375	231.253	233.261	236.389	241.708	247.759	253.961	259.676	263.157	265.443
																				208	29week+5day	-0.00411267	0.00104736	5.51855	0.00134621	232.651	234.674	237.823	243.18	249.273	255.519	261.274	264.78	267.082
																				209	29week+6day	-0.0041487	0.00104692	5.52461	0.0013487	234.052	236.089	239.26	244.654	250.79	257.079	262.875	266.406	268.724
																				210	30week+0day	-0.00418457	0.00104647	5.53065	0.00135123	235.455	237.506	240.699	246.13	252.309	258.643	264.479	268.035	270.37
																				211	30week+1day	-0.0042203	0.00104603	5.53667	0.0013538	236.859	238.925	242.14	247.609	253.831	260.209	266.087	269.668	272.019
																				212	30week+2day	-0.00425587	0.00104559	5.54266	0.0013564	238.267	240.346	243.584	249.091	255.356	261.779	267.697	271.303	273.671
																				213	30week+3day	-0.0042913	0.00104515	5.54862	0.00135904	239.676	241.77	245.03	250.575	256.884	263.351	269.311	272.943	275.327
																				214	30week+4day	-0.00432659	0.00104472	5.55457	0.00136172	241.088	243.196	246.478	252.062	258.415	264.927	270.929	274.586	276.987
																				215	30week+5day	-0.00436174	0.00104428	5.56048	0.00136443	242.502	244.625	247.93	253.552	259.948	266.506	272.55	276.232	278.65
																				216	30week+6day	-0.00439675	0.00104385	5.56638	0.00136717	243.919	246.056	249.383	255.044	261.485	268.088	274.174	277.882	280.317
																				217	31week+0day	-0.00443162	0.00104342	5.57225	0.00136995	245.338	247.49	250.84	256.54	263.025	269.674	275.802	279.536	281.987
																				218	31week+1day	-0.00446637	0.00104299	5.5781	0.00137277	246.759	248.926	252.299	258.038	264.568	271.263	277.433	281.193	283.662
																				219	31week+2day	-0.00450098	0.00104256	5.58393	0.00137561	248.184	250.365	253.761	259.54	266.114	272.855	279.069	282.854	285.34
																				220	31week+3day	-0.00453546	0.00104214	5.58973	0.00137849	249.61	251.807	255.226	261.044	267.664	274.451	280.708	284.52	287.023
																				221	31week+4day	-0.00456982	0.00104171	5.59552	0.00138141	251.04	253.251	256.694	262.552	269.217	276.051	282.35	286.189	288.709
																				222	31week+5day	-0.00460406	0.00104129	5.60128	0.00138436	252.472	254.699	258.165	264.062	270.773	277.654	283.997	287.862	290.4
																				223	31week+6day	-0.00463817	0.00104087	5.60702	0.00138733	253.908	256.149	259.639	265.576	272.333	279.261	285.647	289.539	292.095
																				224	32week+0day	-0.00467217	0.00104045	5.61275	0.00139035	255.346	257.602	261.115	267.093	273.896	280.872	287.302	291.22	293.794
																				225	32week+1day	-0.00470605	0.00104003	5.61845	0.00139339	256.787	259.058	262.595	268.614	275.463	282.486	288.96	292.906	295.497
																				226	32week+2day	-0.00473981	0.00103961	5.62414	0.00139647	258.231	260.517	264.078	270.138	277.033	284.104	290.623	294.596	297.205
																				227	32week+3day	-0.00477346	0.0010392	5.6298	0.00139958	259.677	261.98	265.565	271.665	278.607	285.727	292.29	296.29	298.917
																				228	32week+4day	-0.004807	0.00103878	5.63545	0.00140272	261.127	263.445	267.054	273.196	280.185	287.353	293.961	297.988	300.633
																				229	32week+5day	-0.00484043	0.00103837	5.64108	0.00140589	262.58	264.914	268.547	274.73	281.766	288.983	295.636	299.691	302.354
																				230	32week+6day	-0.00487376	0.00103796	5.64669	0.00140909	264.037	266.386	270.043	276.268	283.352	290.617	297.316	301.398	304.08
																				231	33week+0day	-0.00490698	0.00103755	5.65228	0.00141232	265.496	267.861	271.543	277.809	284.941	292.256	299	303.11	305.81
																				232	33week+1day	-0.0049401	0.00103714	5.65786	0.00141558	266.959	269.339	273.046	279.354	286.534	293.899	300.689	304.827	307.545
																				233	33week+2day	-0.00497311	0.00103673	5.66342	0.00141888	268.425	270.821	274.553	280.903	288.131	295.546	302.382	306.548	309.285
																				234	33week+3day	-0.00500603	0.00103633	5.66896	0.0014222	269.894	272.306	276.063	282.456	289.733	297.197	304.079	308.274	311.029
																				235	33week+4day	-0.00503884	0.00103592	5.67448	0.00142556	271.367	273.795	277.576	284.012	291.338	298.852	305.781	310.005	312.779
																				236	33week+5day	-0.00507156	0.00103552	5.67999	0.00142894	272.843	275.287	279.094	285.572	292.947	300.512	307.488	311.74	314.533
																				237	33week+6day	-0.00510419	0.00103511	5.68549	0.00143235	274.322	276.783	280.615	287.137	294.561	302.177	309.2	313.481	316.292
																				238	34week+0day	-0.00513672	0.00103471	5.69096	0.0014358	275.806	278.282	282.14	288.705	296.179	303.846	310.916	315.226	318.057
																				239	34week+1day	-0.00516916	0.00103431	5.69642	0.00143927	277.292	279.785	283.668	290.277	297.801	305.519	312.637	316.976	319.826
																				240	34week+2day	-0.00520152	0.00103391	5.70187	0.00144277	278.783	281.292	285.201	291.854	299.427	307.198	314.364	318.732	321.601
																				241	34week+3day	-0.00523378	0.00103351	5.7073	0.0014463	280.277	282.803	286.737	293.434	301.058	308.881	316.095	320.492	323.381
																				242	34week+4day	-0.00526595	0.00103312	5.71272	0.00144986	281.774	284.317	288.277	295.019	302.694	310.568	317.831	322.258	325.166
																				243	34week+5day	-0.00529804	0.00103272	5.71812	0.00145345	283.276	285.835	289.822	296.607	304.333	312.261	319.572	324.029	326.957
																				244	34week+6day	-0.00533005	0.00103232	5.72351	0.00145706	284.781	287.357	291.37	298.2	305.978	313.958	321.318	325.805	328.752
																				245	35week+0day	-0.00536197	0.00103193	5.72889	0.00146071	286.29	288.883	292.922	299.798	307.627	315.66	323.069	327.586	330.554
																				246	35week+1day	-0.00539381	0.00103154	5.73425	0.00146438	287.803	290.413	294.479	301.4	309.28	317.367	324.826	329.373	332.361
																				247	35week+2day	-0.00542557	0.00103114	5.7396	0.00146808	289.319	291.947	296.039	303.006	310.938	319.079	326.588	331.166	334.173
																				248	35week+3day	-0.00545725	0.00103075	5.74493	0.00147181	290.84	293.485	297.604	304.616	312.601	320.796	328.355	332.963	335.991
																				249	35week+4day	-0.00548886	0.00103036	5.75025	0.00147557	292.365	295.027	299.173	306.231	314.269	322.518	330.127	334.767	337.815
																				250	35week+5day	-0.00552039	0.00102997	5.75556	0.00147935	293.894	296.573	300.746	307.851	315.942	324.245	331.905	336.576	339.644
																				251	35week+6day	-0.00555184	0.00102958	5.76085	0.00148316	295.427	298.123	302.324	309.475	317.619	325.978	333.689	338.39	341.479
																				252	36week+0day	-0.00558322	0.0010292	5.76614	0.001487	296.964	299.678	303.906	311.104	319.302	327.716	335.478	340.211	343.32

## Sheet: MALE_AC_COND
Conditional standards for abdominal circumference AC (in mm) for males
	Instruction:
		input area in yellow					AC percentiles conditional on AC=175mm at GA=22weeks+3day(s)
		numeric output in beige
																				Gestational Age (in days)	Gestational Age	f(GA)	Cov[lnAC(T1), lnAC(T2)]	E(lnAC)	Var(lnAC)	Conditional percentiles from 23weeks+0day to 36weeks+0day
	Enter GA and AC at T1 alone gives unconditional z score, unconditional percentiles at T1 and conditional percentiles given AC at T1																									3rd	5th	10th	25th	50th	75th	90th	95th	97th
	Enter GA and AC at both T1 and T2 gives complete set of outputs																			161	23week+0day	-0.00225084	0.00076424	5.1947	0.00115374	169.156	170.517	172.634	176.231	180.315	184.493	188.337	190.676	192.21
	GA in completed weeks at T2 must be at least one week away from GA in complated weeks at T1																			162	23week+1day	-0.00229983	0.000763893	5.20279	0.00115411	170.527	171.899	174.034	177.66	181.778	185.992	189.867	192.225	193.772
																				163	23week+2day	-0.00234839	0.00076355	5.2108	0.00115465	171.896	173.28	175.432	179.089	183.241	187.489	191.397	193.774	195.334
																				164	23week+3day	-0.00239654	0.000763209	5.21875	0.00115533	173.264	174.659	176.829	180.516	184.702	188.986	192.926	195.323	196.896
		T1		T2																165	23week+4day	-0.00244427	0.000762872	5.22662	0.00115615	174.63	176.037	178.225	181.942	186.163	190.482	194.455	196.872	198.457
		weeks	days	weeks	days															166	23week+5day	-0.00249162	0.000762537	5.23444	0.00115712	175.995	177.413	179.62	183.367	187.623	191.978	195.983	198.42	200.019
	Gestational Age GA (weeks + days)	22	3	28	0															167	23week+6day	-0.00253857	0.000762205	5.24218	0.00115822	177.359	178.789	181.013	184.792	189.082	193.473	197.512	199.969	201.581
	AC (mm)	175		220																168	24week+0day	-0.00258514	0.000761875	5.24987	0.00115946	178.721	180.163	182.405	186.215	190.541	194.968	199.04	201.518	203.143
																				169	24week+1day	-0.00263135	0.000761549	5.25749	0.00116083	180.082	181.536	183.797	187.638	192	196.463	200.569	203.067	204.706
																				170	24week+2day	-0.0026772	0.000761224	5.26506	0.00116233	181.442	182.908	185.187	189.06	193.458	197.958	202.098	204.616	206.269
			Unconditional		Conditional															171	24week+3day	-0.00272269	0.000760903	5.27257	0.00116396	182.801	184.279	186.577	190.482	194.916	199.453	203.627	206.166	207.833
			T1	T2	T2															172	24week+4day	-0.00276784	0.000760583	5.28002	0.0011657	184.16	185.649	187.966	191.903	196.373	200.948	205.156	207.717	209.397
	GA (days)		157	196	196															173	24week+5day	-0.00281266	0.000760267	5.28741	0.00116757	185.517	187.019	189.355	193.324	197.831	202.443	206.686	209.268	210.962
	f(GA)		-0.00205041	-0.00376596	-0.00376596															174	24week+6day	-0.00285714	0.000759952	5.29475	0.00116955	186.874	188.388	190.743	194.744	199.289	203.939	208.217	210.82	212.528
	E(lnAC)		5.15849	5.44163	5.44472															175	25week+0day	-0.00290131	0.00075964	5.30204	0.00117165	188.23	189.756	192.131	196.165	200.746	205.435	209.748	212.373	214.095
	Var(lnAC)		0.00153559	0.00160839	0.00123863															176	25week+1day	-0.00294516	0.00075933	5.30928	0.00117386	189.585	191.124	193.518	197.585	202.204	206.931	211.28	213.927	215.663
	Cov[lnAC(T1), lnAC(T2)]		--	--	0.000753525															177	25week+2day	-0.00298871	0.000759022	5.31646	0.00117619	190.94	192.492	194.905	199.005	203.662	208.428	212.813	215.481	217.232
	z-score		0.16074	-1.197	-1.45184															178	25week+3day	-0.00303195	0.000758716	5.3236	0.00117861	192.295	193.859	196.292	200.426	205.121	209.926	214.347	217.037	218.803
	P3		161.545	214.049	216.704															179	25week+4day	-0.0030749	0.000758412	5.33069	0.00118115	193.649	195.226	197.679	201.846	206.58	211.425	215.882	218.594	220.374
	P5		163.046	216.084	218.511															180	25week+5day	-0.00311757	0.00075811	5.33773	0.00118379	195.004	196.593	199.066	203.267	208.04	212.924	217.418	220.153	221.947
	P10		165.384	219.255	221.322															181	25week+6day	-0.00315996	0.000757811	5.34472	0.00118653	196.358	197.96	200.453	204.689	209.5	214.424	218.955	221.713	223.522
	P25		169.365	224.659	226.102															182	26week+0day	-0.00320207	0.000757513	5.35167	0.00118936	197.712	199.327	201.84	206.11	210.961	215.926	220.494	223.274	225.098
	P50		173.901	230.819	231.533															183	26week+1day	-0.00324392	0.000757217	5.35858	0.0011923	199.066	200.694	203.228	207.533	212.423	217.428	222.034	224.837	226.676
	P75		178.559	237.148	237.095															184	26week+2day	-0.0032855	0.000756923	5.36544	0.00119533	200.42	202.061	204.615	208.955	213.885	218.932	223.575	226.401	228.256
	P90		182.857	242.992	242.215															185	26week+3day	-0.00332682	0.00075663	5.37226	0.00119846	201.774	203.429	206.004	210.379	215.349	220.436	225.118	227.967	229.837
	P95		185.479	246.559	245.332															186	26week+4day	-0.0033679	0.00075634	5.37904	0.00120168	203.129	204.797	207.392	211.803	216.813	221.943	226.663	229.535	231.42
	P97		187.202	248.903	247.378															187	26week+5day	-0.00340873	0.000756051	5.38578	0.00120499	204.483	206.165	208.782	213.228	218.279	223.45	228.209	231.105	233.006
																				188	26week+6day	-0.00344932	0.000755764	5.39247	0.00120839	205.839	207.534	210.171	214.654	219.746	224.959	229.757	232.677	234.593
																				189	27week+0day	-0.00348967	0.000755479	5.39913	0.00121188	207.194	208.903	211.562	216.081	221.214	226.47	231.307	234.251	236.183
																				190	27week+1day	-0.00352979	0.000755195	5.40575	0.00121545	208.551	210.273	212.954	217.509	222.684	227.982	232.859	235.827	237.775
																				191	27week+2day	-0.00356969	0.000754913	5.41234	0.00121911	209.908	211.644	214.346	218.938	224.155	229.496	234.413	237.405	239.369
																				192	27week+3day	-0.00360937	0.000754632	5.41888	0.00122285	211.265	213.015	215.739	220.368	225.627	231.012	235.969	238.986	240.966
	Model Parameters for deriving percentiles			z-score for a percentile of a standard normal distribution																193	27week+4day	-0.00364883	0.000754353	5.4254	0.00122668	212.624	214.388	217.133	221.799	227.101	232.53	237.527	240.569	242.565
																				194	27week+5day	-0.00368808	0.000754076	5.43187	0.00123058	213.983	215.761	218.528	223.232	228.577	234.05	239.087	242.154	244.166
	p1	-2		3	-1.88079															195	27week+6day	-0.00372712	0.0007538	5.43831	0.00123457	215.343	217.135	219.925	224.666	230.054	235.571	240.65	243.742	245.771
	p2	1		5	-1.64485															196	28week+0day	-0.00376596	0.000753525	5.44472	0.00123863	216.704	218.511	221.322	226.102	231.533	237.095	242.215	245.332	247.378
	a1	-164.996		10	-1.28155															197	28week+1day	-0.00380459	0.000753252	5.4511	0.00124278	218.066	219.887	222.721	227.539	233.014	238.621	243.783	246.925	248.988
	a2	0.0297079		25	-0.67449															198	28week+2day	-0.00384304	0.00075298	5.45744	0.001247	219.429	221.265	224.122	228.978	234.497	240.15	245.353	248.521	250.6
	b0	4.82007		50	0															199	28week+3day	-0.00388129	0.000752709	5.46376	0.00125129	220.793	222.643	225.523	230.418	235.982	241.68	246.926	250.12	252.216
	b1	-165.047		75	0.67449															200	28week+4day	-0.00391935	0.00075244	5.47004	0.00125566	222.158	224.024	226.926	231.861	237.469	243.213	248.502	251.721	253.835
	var(beta0)	0.000933309		90	1.28155															201	28week+5day	-0.00395723	0.000752172	5.47629	0.00126011	223.525	225.405	228.331	233.305	238.958	244.748	250.08	253.326	255.457
	var(beta1)	32.9797		95	1.64485															202	28week+6day	-0.00399493	0.000751906	5.48251	0.00126462	224.893	226.788	229.737	234.751	240.449	246.286	251.661	254.934	257.082
	cov(beta0,beta1)	0.0746936		97	1.88079															203	29week+0day	-0.00403246	0.00075164	5.4887	0.00126921	226.263	228.172	231.145	236.198	241.943	247.827	253.245	256.544	258.71
	var(e)	0.000769937																		204	29week+1day	-0.00406981	0.000751376	5.49486	0.00127387	227.634	229.559	232.555	237.648	243.439	249.37	254.832	258.158	260.341
																				205	29week+2day	-0.00410699	0.000751113	5.501	0.0012786	229.006	230.946	233.966	239.1	244.937	250.916	256.422	259.775	261.976
																				206	29week+3day	-0.004144	0.000750852	5.50711	0.0012834	230.38	232.335	235.379	240.554	246.438	252.465	258.015	261.396	263.614
																				207	29week+4day	-0.00418085	0.000750591	5.51319	0.00128827	231.756	233.727	236.794	242.01	247.941	254.016	259.612	263.019	265.256
																				208	29week+5day	-0.00421755	0.000750331	5.51924	0.0012932	233.133	235.119	238.211	243.469	249.446	255.571	261.211	264.647	266.901
																				209	29week+6day	-0.00425408	0.000750073	5.52527	0.0012982	234.512	236.514	239.63	244.93	250.955	257.128	262.814	266.277	268.551
																				210	30week+0day	-0.00429046	0.000749816	5.53128	0.00130327	235.893	237.911	241.052	246.393	252.466	258.689	264.421	267.912	270.203
																				211	30week+1day	-0.00432669	0.00074956	5.53725	0.0013084	237.276	239.309	242.475	247.858	253.98	260.252	266.03	269.55	271.86
																				212	30week+2day	-0.00436277	0.000749305	5.54321	0.0013136	238.66	240.71	243.901	249.326	255.496	261.819	267.644	271.191	273.52
																				213	30week+3day	-0.0043987	0.00074905	5.54914	0.00131887	240.047	242.113	245.328	250.797	257.016	263.389	269.261	272.837	275.184
																				214	30week+4day	-0.00443449	0.000748797	5.55504	0.00132419	241.436	243.518	246.758	252.27	258.539	264.963	270.881	274.486	276.853
																				215	30week+5day	-0.00447015	0.000748545	5.56093	0.00132958	242.827	244.925	248.191	253.746	260.064	266.539	272.505	276.139	278.525
																				216	30week+6day	-0.00450566	0.000748294	5.56679	0.00133504	244.22	246.334	249.626	255.225	261.593	268.12	274.133	277.796	280.202
																				217	31week+0day	-0.00454104	0.000748044	5.57263	0.00134055	245.615	247.746	251.063	256.706	263.124	269.703	275.765	279.458	281.882
																				218	31week+1day	-0.00457629	0.000747795	5.57844	0.00134613	247.012	249.16	252.503	258.19	264.659	271.29	277.401	281.123	283.567
																				219	31week+2day	-0.0046114	0.000747546	5.58424	0.00135176	248.412	250.576	253.946	259.677	266.197	272.881	279.04	282.792	285.256
																				220	31week+3day	-0.00464639	0.000747299	5.59001	0.00135746	249.814	251.995	255.391	261.167	267.739	274.476	280.684	284.466	286.95
																				221	31week+4day	-0.00468125	0.000747052	5.59576	0.00136322	251.218	253.416	256.838	262.66	269.283	276.074	282.331	286.144	288.648
																				222	31week+5day	-0.00471599	0.000746807	5.6015	0.00136903	252.625	254.84	258.289	264.156	270.832	277.676	283.983	287.826	290.35
																				223	31week+6day	-0.00475061	0.000746562	5.60721	0.00137491	254.035	256.267	259.742	265.655	272.383	279.281	285.639	289.513	292.057
																				224	32week+0day	-0.00478511	0.000746318	5.6129	0.00138084	255.447	257.696	261.199	267.158	273.938	280.891	287.299	291.204	293.769
																				225	32week+1day	-0.0048195	0.000746075	5.61858	0.00138683	256.861	259.128	262.658	268.663	275.497	282.505	288.964	292.9	295.485
																				226	32week+2day	-0.00485376	0.000745832	5.62423	0.00139288	258.278	260.563	264.12	270.172	277.059	284.122	290.633	294.6	297.206
																				227	32week+3day	-0.00488792	0.000745591	5.62987	0.00139898	259.698	262	265.585	271.684	278.625	285.744	292.306	296.305	298.932
																				228	32week+4day	-0.00492196	0.00074535	5.63549	0.00140515	261.121	263.441	267.053	273.2	280.195	287.37	293.984	298.015	300.662
																				229	32week+5day	-0.0049559	0.00074511	5.64109	0.00141136	262.546	264.884	268.524	274.718	281.769	289	295.666	299.729	302.398
																				230	32week+6day	-0.00498973	0.000744871	5.64667	0.00141764	263.975	266.33	269.998	276.241	283.346	290.634	297.353	301.449	304.138
																				231	33week+0day	-0.00502345	0.000744632	5.65223	0.00142397	265.406	267.78	271.476	277.767	284.927	292.272	299.045	303.173	305.884
																				232	33week+1day	-0.00505707	0.000744395	5.65778	0.00143036	266.84	269.232	272.957	279.296	286.512	293.915	300.741	304.902	307.635
																				233	33week+2day	-0.00509059	0.000744157	5.66331	0.0014368	268.277	270.687	274.441	280.829	288.101	295.562	302.442	306.636	309.391
																				234	33week+3day	-0.00512401	0.000743921	5.66883	0.00144329	269.717	272.146	275.928	282.366	289.695	297.214	304.148	308.375	311.152
																				235	33week+4day	-0.00515733	0.000743686	5.67433	0.00144984	271.161	273.608	277.419	283.906	291.292	298.87	305.859	310.119	312.918
																				236	33week+5day	-0.00519056	0.000743451	5.67981	0.00145644	272.607	275.073	278.913	285.45	292.893	300.531	307.574	311.869	314.689
																				237	33week+6day	-0.00522369	0.000743216	5.68528	0.0014631	274.057	276.541	280.411	286.998	294.499	302.196	309.295	313.623	316.466
																				238	34week+0day	-0.00525673	0.000742983	5.69073	0.00146981	275.509	278.013	281.912	288.55	296.109	303.866	311.021	315.383	318.249
																				239	34week+1day	-0.00528967	0.00074275	5.69616	0.00147657	276.965	279.488	283.417	290.106	297.723	305.541	312.752	317.148	320.037
																				240	34week+2day	-0.00532253	0.000742517	5.70159	0.00148339	278.425	280.966	284.925	291.666	299.342	307.22	314.488	318.919	321.83
																				241	34week+3day	-0.0053553	0.000742286	5.70699	0.00149025	279.887	282.448	286.438	293.229	300.965	308.904	316.229	320.695	323.629
																				242	34week+4day	-0.00538797	0.000742054	5.71239	0.00149717	281.353	283.934	287.953	294.797	302.592	310.593	317.975	322.477	325.434
																				243	34week+5day	-0.00542057	0.000741824	5.71776	0.00150415	282.823	285.423	289.473	296.369	304.224	312.287	319.727	324.264	327.245
																				244	34week+6day	-0.00545308	0.000741594	5.72313	0.00151117	284.296	286.915	290.996	297.945	305.861	313.986	321.484	326.057	329.061
																				245	35week+0day	-0.00548551	0.000741365	5.72848	0.00151825	285.772	288.412	292.523	299.525	307.502	315.69	323.247	327.855	330.883
																				246	35week+1day	-0.00551785	0.000741136	5.73382	0.00152537	287.252	289.912	294.055	301.11	309.147	317.399	325.015	329.659	332.711
																				247	35week+2day	-0.00555011	0.000740908	5.73914	0.00153255	288.736	291.415	295.59	302.698	310.798	319.113	326.788	331.469	334.545
																				248	35week+3day	-0.0055823	0.00074068	5.74445	0.00153978	290.223	292.923	297.129	304.292	312.453	320.833	328.567	333.285	336.385
																				249	35week+4day	-0.00561441	0.000740453	5.74975	0.00154706	291.714	294.434	298.672	305.889	314.113	322.557	330.352	335.106	338.231
																				250	35week+5day	-0.00564644	0.000740227	5.75504	0.00155439	293.209	295.949	300.219	307.491	315.777	324.287	332.142	336.934	340.083
																				251	35week+6day	-0.0056784	0.000740001	5.76031	0.00156177	294.708	297.468	301.77	309.097	317.447	326.022	333.938	338.768	341.941
																				252	36week+0day	-0.00571028	0.000739775	5.76557	0.0015692	296.21	298.991	303.325	310.708	319.122	327.763	335.74	340.607	343.805

## Sheet: FEMALE_AC_COND
Conditional standards for abdominal circumference AC (in mm) for females
	Instruction:
		input area in yellow					AC percentiles conditional on AC=175mm at GA=22weeks+3day(s)
		numeric output in beige
																				Gestational Age (in days)	Gestational Age	f(GA)	Cov[lnAC(T1), lnAC(T2)]	E(lnAC)	Var(lnAC)	Conditional percentiles from 23weeks+0day to 36weeks+0day
	Enter GA and AC at T1 alone gives unconditional z score, unconditional percentiles at T1 and conditional percentiles given AC at T1																									3rd	5th	10th	25th	50th	75th	90th	95th	97th
	Enter GA and AC at both T1 and T2 gives complete set of outputs																			161	23week+0day	-0.00209613	0.00122282	5.18765	0.00136511	167.027	168.489	170.766	174.64	179.047	183.565	187.728	190.265	191.931
	GA in completed weeks at T2 must be at least one week away from GA in complated weeks at T1																			162	23week+1day	-0.00214416	0.00122335	5.19592	0.00136555	168.412	169.887	172.183	176.089	180.533	185.09	189.289	191.847	193.527
																				163	23week+2day	-0.00219176	0.00122388	5.20411	0.00136598	169.796	171.283	173.599	177.538	182.019	186.614	190.848	193.428	195.122
																				164	23week+3day	-0.00223894	0.0012244	5.21224	0.00136641	171.18	172.679	175.014	178.985	183.504	188.137	192.406	195.008	196.716
		T1		T2																165	23week+4day	-0.00228571	0.00122491	5.22029	0.00136684	172.562	174.074	176.428	180.432	184.988	189.659	193.964	196.586	198.309
		weeks	days	weeks	days															166	23week+5day	-0.00233209	0.00122542	5.22828	0.00136726	173.944	175.468	177.841	181.878	186.471	191.18	195.52	198.165	199.901
	Gestational Age GA (weeks + days)	22	3	28	0															167	23week+6day	-0.00237809	0.00122593	5.2362	0.00136768	175.325	176.861	179.254	183.324	187.954	192.701	197.076	199.742	201.493
	AC (mm)	175		220																168	24week+0day	-0.0024237	0.00122643	5.24405	0.0013681	176.706	178.254	180.666	184.768	189.436	194.221	198.632	201.319	203.084
																				169	24week+1day	-0.00246895	0.00122693	5.25184	0.00136851	178.086	179.647	182.078	186.213	190.918	195.741	200.187	202.895	204.674
																				170	24week+2day	-0.00251383	0.00122742	5.25957	0.00136892	179.466	181.039	183.489	187.657	192.399	197.261	201.742	204.472	206.264
			Unconditional		Conditional															171	24week+3day	-0.00255837	0.00122791	5.26724	0.00136933	180.845	182.431	184.9	189.101	193.88	198.78	203.296	206.047	207.854
			T1	T2	T2															172	24week+4day	-0.00260256	0.0012284	5.27485	0.00136974	182.225	183.823	186.311	190.544	195.361	200.299	204.85	207.623	209.444
	GA (days)		157	196	196															173	24week+5day	-0.00264641	0.00122888	5.2824	0.00137014	183.604	185.215	187.722	191.988	196.842	201.818	206.404	209.199	211.034
	f(GA)		-0.00189953	-0.00357761	-0.00357761															174	24week+6day	-0.00268993	0.00122936	5.28989	0.00137054	184.983	186.606	189.133	193.432	198.322	203.337	207.958	210.774	212.623
	E(lnAC)		5.13817	5.42689	5.44274															175	25week+0day	-0.00273314	0.00122984	5.29733	0.00137093	186.363	187.998	190.544	194.875	199.803	204.856	209.513	212.35	214.213
	Var(lnAC)		0.00207976	0.00211698	0.0013787															176	25week+1day	-0.00277603	0.00123031	5.30472	0.00137132	187.742	189.39	191.955	196.319	201.284	206.375	211.067	213.926	215.803
	Cov[lnAC(T1), lnAC(T2)]		--	--	0.00123913															177	25week+2day	-0.00281861	0.00123078	5.31205	0.00137171	189.122	190.782	193.367	197.763	202.766	207.895	212.622	215.502	217.394
	z-score		0.583518	-0.722916	-1.3228															178	25week+3day	-0.0028609	0.00123124	5.31933	0.0013721	190.502	192.175	194.778	199.208	204.248	209.415	214.177	217.079	218.985
	P3		156.398	208.586	215.489															179	25week+4day	-0.00290289	0.0012317	5.32656	0.00137249	191.883	193.568	196.191	200.653	205.73	210.935	215.733	218.656	220.576
	P5		158.09	210.863	217.385															180	25week+5day	-0.0029446	0.00123216	5.33375	0.00137287	193.264	194.961	197.603	202.098	207.213	212.456	217.289	220.234	222.168
	P10		160.731	214.417	220.337															181	25week+6day	-0.00298602	0.00123262	5.34088	0.00137325	194.646	196.355	199.016	203.544	208.696	213.978	218.846	221.813	223.76
	P25		165.243	220.491	225.36															182	26week+0day	-0.00302717	0.00123307	5.34796	0.00137363	196.028	197.75	200.43	204.991	210.18	215.5	220.404	223.392	225.354
	P50		170.404	227.441	231.075															183	26week+1day	-0.00306806	0.00123352	5.355	0.001374	197.411	199.145	201.845	206.439	211.665	217.024	221.962	224.972	226.948
	P75		175.728	234.61	236.936															184	26week+2day	-0.00310868	0.00123397	5.362	0.00137438	198.795	200.541	203.261	207.887	213.151	218.548	223.522	226.553	228.543
	P90		180.66	241.255	242.337															185	26week+3day	-0.00314905	0.00123441	5.36895	0.00137475	200.179	201.938	204.677	209.336	214.637	220.073	225.082	228.135	230.139
	P95		183.679	245.322	245.628															186	26week+4day	-0.00318916	0.00123486	5.37586	0.00137512	201.565	203.336	206.094	210.786	216.125	221.599	226.644	229.718	231.737
	P97		185.666	247.999	247.79															187	26week+5day	-0.00322903	0.0012353	5.38272	0.00137549	202.952	204.735	207.513	212.238	217.614	223.126	228.207	231.302	233.335
																				188	26week+6day	-0.00326866	0.00123573	5.38955	0.00137585	204.339	206.136	208.932	213.69	219.104	224.655	229.771	232.888	234.935
																				189	27week+0day	-0.00330805	0.00123616	5.39633	0.00137621	205.728	207.537	210.353	215.144	220.595	226.184	231.336	234.475	236.536
																				190	27week+1day	-0.00334721	0.0012366	5.40307	0.00137657	207.118	208.939	211.775	216.599	222.088	227.716	232.903	236.063	238.139
																				191	27week+2day	-0.00338615	0.00123702	5.40978	0.00137693	208.51	210.343	213.198	218.055	223.582	229.248	234.471	237.653	239.743
																				192	27week+3day	-0.00342486	0.00123745	5.41644	0.00137729	209.903	211.749	214.623	219.513	225.077	230.782	236.041	239.245	241.349
	Model Parameters for deriving percentiles			z-score for a percentile of a standard normal distribution																193	27week+4day	-0.00346336	0.00123787	5.42307	0.00137764	211.297	213.155	216.049	220.972	226.574	232.318	237.612	240.838	242.956
																				194	27week+5day	-0.00350165	0.0012383	5.42967	0.001378	212.693	214.564	217.477	222.433	228.073	233.855	239.185	242.433	244.565
	p1	-2		3	-1.88079															195	27week+6day	-0.00353973	0.00123872	5.43622	0.00137835	214.09	215.973	218.906	223.896	229.573	235.395	240.76	244.03	246.177
	p2	1		5	-1.64485															196	28week+0day	-0.00357761	0.00123913	5.44274	0.0013787	215.489	217.385	220.337	225.36	231.075	236.936	242.337	245.628	247.79
	a1	-172.106		10	-1.28155															197	28week+1day	-0.00361528	0.00123955	5.44923	0.00137905	216.889	218.798	221.77	226.826	232.58	238.479	243.916	247.229	249.405
	a2	0.0298304		25	-0.67449															198	28week+2day	-0.00365277	0.00123996	5.45569	0.00137939	218.292	220.213	223.205	228.294	234.085	240.024	245.497	248.832	251.022
	b0	4.81136		50	0															199	28week+3day	-0.00369006	0.00124037	5.46211	0.00137974	219.696	221.63	224.641	229.764	235.593	241.57	247.08	250.436	252.641
	b1	-172.051		75	0.67449															200	28week+4day	-0.00372716	0.00124078	5.4685	0.00138008	221.102	223.049	226.08	231.236	237.103	243.12	248.665	252.044	254.262
	var(beta0)	0.0011792		90	1.28155															201	28week+5day	-0.00376408	0.00124118	5.47485	0.00138042	222.511	224.47	227.52	232.71	238.616	244.671	250.252	253.653	255.886
	var(beta1)	0.0999412		95	1.64485															202	28week+6day	-0.00380082	0.00124159	5.48118	0.00138076	223.921	225.893	228.963	234.186	240.13	246.224	251.842	255.265	257.512
	cov(beta0,beta1)	-0.0108182		97	1.88079															203	29week+0day	-0.00383738	0.00124199	5.48748	0.0013811	225.333	227.317	230.407	235.665	241.646	247.78	253.434	256.879	259.141
	var(e)	0.000859096																		204	29week+1day	-0.00387377	0.00124239	5.49374	0.00138144	226.747	228.745	231.854	237.145	243.165	249.338	255.028	258.495	260.772
																				205	29week+2day	-0.00390999	0.00124279	5.49998	0.00138177	228.164	230.174	233.304	238.628	244.687	250.899	256.625	260.114	262.406
																				206	29week+3day	-0.00394604	0.00124319	5.50619	0.00138211	229.583	231.606	234.755	240.113	246.21	252.462	258.225	261.736	264.042
																				207	29week+4day	-0.00398193	0.00124358	5.51237	0.00138244	231.004	233.04	236.209	241.601	247.737	254.028	259.827	263.361	265.681
																				208	29week+5day	-0.00401766	0.00124398	5.51852	0.00138277	232.428	234.476	237.665	243.091	249.266	255.597	261.432	264.988	267.323
																				209	29week+6day	-0.00405324	0.00124437	5.52464	0.0013831	233.854	235.915	239.124	244.584	250.797	257.168	263.04	266.618	268.968
																				210	30week+0day	-0.00408866	0.00124476	5.53074	0.00138343	235.283	237.357	240.586	246.08	252.331	258.742	264.65	268.251	270.615
																				211	30week+1day	-0.00412392	0.00124515	5.53682	0.00138376	236.714	238.801	242.05	247.578	253.868	260.319	266.264	269.887	272.266
																				212	30week+2day	-0.00415904	0.00124553	5.54286	0.00138408	238.148	240.247	243.517	249.079	255.408	261.898	267.881	271.526	273.92
																				213	30week+3day	-0.00419402	0.00124592	5.54889	0.00138441	239.584	241.697	244.986	250.583	256.951	263.481	269.5	273.168	275.577
																				214	30week+4day	-0.00422885	0.0012463	5.55488	0.00138473	241.024	243.149	246.459	252.089	258.497	265.067	271.123	274.813	277.237
																				215	30week+5day	-0.00426354	0.00124668	5.56086	0.00138505	242.466	244.604	247.934	253.599	260.046	266.656	272.749	276.462	278.9
																				216	30week+6day	-0.00429809	0.00124706	5.56681	0.00138537	243.911	246.062	249.412	255.112	261.597	268.248	274.378	278.113	280.566
																				217	31week+0day	-0.00433251	0.00124744	5.57273	0.00138569	245.359	247.523	250.893	256.627	263.152	269.843	276.01	279.769	282.236
																				218	31week+1day	-0.0043668	0.00124782	5.57864	0.00138601	246.809	248.987	252.377	258.146	264.71	271.442	277.646	281.427	283.91
																				219	31week+2day	-0.00440095	0.0012482	5.58452	0.00138633	248.263	250.454	253.865	259.668	266.272	273.044	279.286	283.089	285.587
																				220	31week+3day	-0.00443498	0.00124857	5.59038	0.00138665	249.72	251.924	255.355	261.193	267.837	274.649	280.928	284.755	287.267
																				221	31week+4day	-0.00446888	0.00124894	5.59621	0.00138696	251.18	253.397	256.849	262.722	269.405	276.258	282.575	286.424	288.952
																				222	31week+5day	-0.00450266	0.00124932	5.60203	0.00138728	252.643	254.873	258.346	264.254	270.976	277.87	284.224	288.097	290.64
																				223	31week+6day	-0.00453632	0.00124969	5.60783	0.00138759	254.11	256.353	259.846	265.789	272.551	279.486	285.878	289.773	292.331
																				224	32week+0day	-0.00456986	0.00125005	5.6136	0.0013879	255.58	257.836	261.349	267.327	274.13	281.105	287.535	291.453	294.027
																				225	32week+1day	-0.00460328	0.00125042	5.61936	0.00138821	257.053	259.322	262.856	268.87	275.712	282.729	289.196	293.138	295.726
																				226	32week+2day	-0.00463659	0.00125079	5.62509	0.00138852	258.529	260.812	264.367	270.415	277.298	284.356	290.861	294.826	297.429
																				227	32week+3day	-0.00466978	0.00125115	5.63081	0.00138883	260.009	262.305	265.881	271.965	278.887	285.986	292.53	296.518	299.136
																				228	32week+4day	-0.00470286	0.00125152	5.63651	0.00138914	261.492	263.802	267.398	273.518	280.481	287.621	294.203	298.214	300.848
																				229	32week+5day	-0.00473584	0.00125188	5.64218	0.00138945	262.979	265.302	268.92	275.074	282.078	289.26	295.88	299.914	302.563
																				230	32week+6day	-0.00476871	0.00125224	5.64784	0.00138976	264.47	266.806	270.445	276.635	283.679	290.902	297.561	301.618	304.283
																				231	33week+0day	-0.00480147	0.0012526	5.65348	0.00139006	265.964	268.314	271.973	278.199	285.284	292.549	299.246	303.327	306.007
																				232	33week+1day	-0.00483413	0.00125296	5.65911	0.00139037	267.462	269.825	273.506	279.767	286.893	294.2	300.935	305.039	307.735
																				233	33week+2day	-0.00486669	0.00125332	5.66471	0.00139067	268.964	271.341	275.042	281.339	288.506	295.854	302.628	306.756	309.467
																				234	33week+3day	-0.00489915	0.00125368	5.6703	0.00139098	270.469	272.86	276.582	282.915	290.123	297.513	304.326	308.478	311.204
																				235	33week+4day	-0.00493151	0.00125404	5.67588	0.00139128	271.978	274.382	278.126	284.495	291.744	299.177	306.028	310.203	312.945
																				236	33week+5day	-0.00496377	0.00125439	5.68143	0.00139158	273.491	275.909	279.674	286.08	293.369	300.844	307.735	311.934	314.691
																				237	33week+6day	-0.00499594	0.00125475	5.68697	0.00139188	275.009	277.44	281.226	287.668	294.999	302.516	309.446	313.669	316.442
																				238	34week+0day	-0.00502802	0.0012551	5.69249	0.00139218	276.53	278.975	282.782	289.26	296.632	304.192	311.161	315.408	318.197
																				239	34week+1day	-0.00506	0.00125545	5.698	0.00139248	278.055	280.514	284.342	290.857	298.271	305.873	312.881	317.152	319.956
																				240	34week+2day	-0.0050919	0.0012558	5.70349	0.00139278	279.584	282.057	285.907	292.458	299.913	307.559	314.606	318.901	321.721
																				241	34week+3day	-0.0051237	0.00125615	5.70897	0.00139308	281.117	283.604	287.475	294.063	301.56	309.248	316.335	320.654	323.49
																				242	34week+4day	-0.00515542	0.0012565	5.71443	0.00139337	282.655	285.155	289.048	295.673	303.212	310.943	318.069	322.412	325.264
																				243	34week+5day	-0.00518705	0.00125685	5.71988	0.00139367	284.196	286.711	290.626	297.287	304.868	312.642	319.808	324.175	327.043
																				244	34week+6day	-0.0052186	0.0012572	5.72531	0.00139396	285.742	288.27	292.207	298.906	306.529	314.346	321.552	325.943	328.827
																				245	35week+0day	-0.00525007	0.00125754	5.73073	0.00139426	287.293	289.835	293.793	300.529	308.194	316.055	323.301	327.716	330.616
																				246	35week+1day	-0.00528145	0.00125789	5.73613	0.00139455	288.847	291.403	295.384	302.157	309.864	317.768	325.054	329.494	332.41
																				247	35week+2day	-0.00531276	0.00125823	5.74152	0.00139485	290.406	292.976	296.979	303.789	311.539	319.486	326.813	331.277	334.209
																				248	35week+3day	-0.00534398	0.00125858	5.7469	0.00139514	291.97	294.554	298.578	305.426	313.218	321.21	328.576	333.065	336.013
																				249	35week+4day	-0.00537513	0.00125892	5.75226	0.00139543	293.538	296.136	300.183	307.068	314.903	322.938	330.345	334.858	337.823
																				250	35week+5day	-0.0054062	0.00125926	5.75761	0.00139572	295.11	297.723	301.791	308.714	316.592	324.671	332.119	336.657	339.638
																				251	35week+6day	-0.00543719	0.0012596	5.76295	0.00139602	296.687	299.314	303.405	310.365	318.286	326.409	333.897	338.461	341.458
																				252	36week+0day	-0.00546812	0.00125994	5.76828	0.00139631	298.269	300.91	305.023	312.021	319.985	328.153	335.682	340.27	343.283

## Sheet: GLOBAL_EFW_COND
Conditional standards for estimated fetal weight EFW (in gram), pooling both genders
	Instruction:
		input area in yellow					EFW percentiles conditional on EFW=900gram at GA=26weeks+5day(s)
		numeric output in beige
																				Gestational Age (in days)	Gestational Age	f(GA)	Cov[EFW^(-0.1)(T1), EFW^(-0.1)(T2)]	E(EFW^(-0.1))	Var(EFW^(-0.1))	Conditional percentiles from 27weeks+0day to 36weeks+0day
	Enter GA and EFW at T1 alone gives unconditional z score, unconditional percentiles at T1 and conditional percentiles given EFW at T1																									3rd	5th	10th	25th	50th	75th	90th	95th	97th
	Enter GA and EFW at both T1 and T2 gives complete set of outputs																			189	27week+0day	4.70308	1.51082e-05	0.504392	1.07433e-05	830.916	843.608	863.569	898.093	938.242	980.375	1020.08	1044.69	1061.02
	GA in completed weeks at T2 must be at least one week away from GA in complated weeks at T1																			190	27week+1day	4.71158	1.51174e-05	0.503393	1.07514e-05	847.316	860.288	880.692	915.985	957.033	1000.11	1040.72	1065.88	1082.58
																				191	27week+2day	4.72001	1.51265e-05	0.502401	1.07605e-05	863.94	877.198	898.054	934.129	976.093	1020.14	1061.66	1087.39	1104.47
																				192	27week+3day	4.72838	1.51355e-05	0.501417	1.07705e-05	880.789	894.339	915.654	952.527	995.423	1040.45	1082.9	1109.22	1126.68
		T1		T2																193	27week+4day	4.73668	1.51445e-05	0.50044	1.07814e-05	897.865	911.711	933.493	971.179	1015.02	1061.06	1104.46	1131.36	1149.22
		weeks	days	weeks	days															194	27week+5day	4.74493	1.51534e-05	0.499471	1.07933e-05	915.167	929.315	951.573	990.085	1034.9	1081.95	1126.32	1153.83	1172.09
	Gestational Age GA (weeks + days)	26	5	34	0															195	27week+6day	4.75311	1.51623e-05	0.498509	1.08061e-05	932.695	947.15	969.893	1009.25	1055.04	1103.14	1148.49	1176.61	1195.28
	EFW (gram)	900		1920																196	28week+0day	4.76123	1.51711e-05	0.497554	1.08197e-05	950.451	965.218	988.454	1028.67	1075.47	1124.62	1170.98	1199.72	1218.81
																				197	28week+1day	4.76929	1.51798e-05	0.496607	1.08342e-05	968.434	983.519	1007.26	1048.34	1096.16	1146.39	1193.77	1223.16	1242.66
																				198	28week+2day	4.77728	1.51884e-05	0.495667	1.08495e-05	986.644	1002.05	1026.3	1068.27	1117.13	1168.46	1216.88	1246.91	1266.85
			Unconditional		Conditional															199	28week+3day	4.78521	1.5197e-05	0.494734	1.08656e-05	1005.08	1020.82	1045.59	1088.46	1138.38	1190.82	1240.3	1271	1291.38
			T1	T2	T2															200	28week+4day	4.79309	1.52055e-05	0.493808	1.08825e-05	1023.75	1039.82	1065.12	1108.91	1159.9	1213.48	1264.04	1295.41	1316.23
	GA (days)		187	238	238															201	28week+5day	4.8009	1.5214e-05	0.492889	1.09002e-05	1042.64	1059.05	1084.89	1129.61	1181.7	1236.44	1288.1	1320.15	1341.43
	f(GA)		4.68589	5.04907	5.04907															202	28week+6day	4.80865	1.52223e-05	0.491978	1.09186e-05	1061.76	1078.52	1104.9	1150.57	1203.77	1259.69	1312.47	1345.21	1366.96
	E(EFW^(-0.1))		0.506216	0.463503	0.463705															203	29week+0day	4.81634	1.52307e-05	0.491074	1.09377e-05	1081.11	1098.22	1125.15	1171.8	1226.12	1283.24	1337.15	1370.61	1392.82
	Var(EFW^(-0.1))		2.13801e-05	2.31376e-05	1.19261e-05															204	29week+1day	4.82397	1.52389e-05	0.490176	1.09576e-05	1100.69	1118.15	1145.65	1193.27	1248.75	1307.08	1362.15	1396.33	1419.03
	Cov[EFW^(-0.1)(T1), EFW^(-0.1)(T2)]		--	--	1.54824e-05															205	29week+2day	4.83154	1.52471e-05	0.489286	1.09781e-05	1120.49	1138.32	1166.39	1215.01	1271.66	1331.23	1387.47	1422.38	1445.57
	z-score		-0.060528	-1.25452	-1.68869															206	29week+3day	4.83905	1.52552e-05	0.488403	1.09993e-05	1140.52	1158.72	1187.37	1237	1294.84	1355.67	1413.11	1448.76	1472.45
	P3		763.25	1801.05	1893.08															207	29week+4day	4.8465	1.52633e-05	0.487527	1.10211e-05	1160.77	1179.34	1208.59	1259.25	1318.3	1380.41	1439.06	1475.48	1499.67
	P5		779.611	1844.88	1926.2															208	29week+5day	4.85389	1.52713e-05	0.486658	1.10436e-05	1181.25	1200.2	1230.05	1281.76	1342.03	1405.44	1465.33	1502.52	1527.22
	P10		805.564	1914.69	1978.45															209	29week+6day	4.86122	1.52792e-05	0.485796	1.10667e-05	1201.95	1221.29	1251.75	1304.52	1366.04	1430.77	1491.92	1529.89	1555.11
	P25		851.076	2037.91	2069.28															210	30week+0day	4.86849	1.52871e-05	0.48494	1.10903e-05	1222.88	1242.61	1273.69	1327.54	1390.33	1456.4	1518.82	1557.59	1583.35
	P50		904.988	2185.13	2175.6															211	30week+1day	4.87571	1.52949e-05	0.484092	1.11146e-05	1244.03	1264.16	1295.86	1350.81	1414.89	1482.32	1546.04	1585.62	1611.91
	P75		962.681	2344.14	2287.97															212	30week+2day	4.88286	1.53026e-05	0.48325	1.11394e-05	1265.4	1285.93	1318.28	1374.34	1439.72	1508.54	1573.58	1613.97	1640.82
	P90		1018.08	2498.19	2394.58															213	30week+3day	4.88996	1.53103e-05	0.482416	1.11647e-05	1286.99	1307.94	1340.93	1398.12	1464.82	1535.05	1601.43	1642.66	1670.06
	P95		1052.9	2595.69	2460.98															214	30week+4day	4.897	1.53179e-05	0.481588	1.11906e-05	1308.8	1330.16	1363.81	1422.14	1490.2	1561.85	1629.59	1671.67	1699.64
	P97		1076.22	2661.24	2505.2															215	30week+5day	4.90398	1.53254e-05	0.480767	1.12169e-05	1330.83	1352.61	1386.93	1446.42	1515.84	1588.94	1658.06	1701	1729.55
																				216	30week+6day	4.91091	1.53329e-05	0.479953	1.12438e-05	1353.07	1375.28	1410.28	1470.95	1541.76	1616.33	1686.85	1730.66	1759.79
																				217	31week+0day	4.91777	1.53404e-05	0.479145	1.12711e-05	1375.53	1398.18	1433.86	1495.73	1567.94	1644	1715.94	1760.65	1790.37
																				218	31week+1day	4.92458	1.53477e-05	0.478344	1.12989e-05	1398.2	1421.29	1457.67	1520.75	1594.39	1671.96	1745.35	1790.95	1821.27
																				219	31week+2day	4.93133	1.5355e-05	0.47755	1.13271e-05	1421.09	1444.62	1481.7	1546.02	1621.1	1700.21	1775.06	1821.58	1852.51
																				220	31week+3day	4.93803	1.53623e-05	0.476763	1.13557e-05	1444.18	1468.17	1505.96	1571.52	1648.07	1728.74	1805.07	1852.52	1884.07
	Model Parameters for deriving percentiles			z-score for a percentile of a standard normal distribution																221	31week+4day	4.94467	1.53694e-05	0.475982	1.13848e-05	1467.49	1491.93	1530.45	1597.27	1675.31	1757.55	1835.39	1883.78	1915.96
																				222	31week+5day	4.95125	1.53766e-05	0.475208	1.14142e-05	1491	1515.9	1555.15	1623.26	1702.8	1786.65	1866.01	1915.36	1948.17
	p1	0.5		3	-1.88079															223	31week+6day	4.95778	1.53836e-05	0.47444	1.1444e-05	1514.71	1540.08	1580.08	1649.48	1730.55	1816.02	1896.93	1947.24	1980.7
	p2	2		5	-1.64485															224	32week+0day	4.96425	1.53906e-05	0.473679	1.14741e-05	1538.62	1564.47	1605.22	1675.94	1758.55	1845.67	1928.14	1979.44	2013.55
	a1	-0.117627		10	-1.28155															225	32week+1day	4.97067	1.53976e-05	0.472925	1.15047e-05	1562.74	1589.07	1630.58	1702.62	1786.8	1875.58	1959.65	2011.94	2046.72
	a2	7.95593e-05		25	-0.67449															226	32week+2day	4.97703	1.54044e-05	0.472177	1.15355e-05	1587.05	1613.87	1656.15	1729.54	1815.31	1905.77	1991.45	2044.75	2080.2
	b0	1.05733		50	0															227	32week+3day	4.98333	1.54113e-05	0.471436	1.15666e-05	1611.55	1638.87	1681.93	1756.68	1844.05	1936.23	2023.54	2077.86	2113.99
	b1	-0.11761		75	0.67449															228	32week+4day	4.98958	1.5418e-05	0.470701	1.15981e-05	1636.25	1664.06	1707.91	1784.05	1873.05	1966.95	2055.92	2111.27	2148.09
	var(beta0)	0.000166766		90	1.28155															229	32week+5day	4.99577	1.54247e-05	0.469973	1.16298e-05	1661.13	1689.45	1734.1	1811.63	1902.28	1997.94	2088.57	2144.97	2182.49
	var(beta1)	7.36931e-06		95	1.64485															230	32week+6day	5.00191	1.54314e-05	0.469251	1.16618e-05	1686.2	1715.03	1760.49	1839.44	1931.75	2029.18	2121.51	2178.97	2217.2
	cov(beta0,beta1)	-3.34503e-05		97	1.88079															231	33week+0day	5.008	1.54379e-05	0.468535	1.16941e-05	1711.46	1740.8	1787.08	1867.45	1961.45	2060.68	2154.72	2213.25	2252.2
	var(e)	6.29053e-06																		232	33week+1day	5.01403	1.54445e-05	0.467826	1.17266e-05	1736.89	1766.76	1813.86	1895.68	1991.38	2092.42	2188.2	2247.82	2287.49
																				233	33week+2day	5.02	1.54509e-05	0.467124	1.17594e-05	1762.5	1792.9	1840.84	1924.12	2021.54	2124.42	2221.95	2282.67	2323.08
																				234	33week+3day	5.02592	1.54573e-05	0.466427	1.17923e-05	1788.28	1819.22	1868	1952.76	2051.92	2156.66	2255.96	2317.8	2358.95
																				235	33week+4day	5.03179	1.54637e-05	0.465737	1.18255e-05	1814.24	1845.71	1895.35	1981.6	2082.52	2189.14	2290.24	2353.2	2395.1
																				236	33week+5day	5.0376	1.547e-05	0.465054	1.18589e-05	1840.36	1872.37	1922.87	2010.63	2113.34	2221.85	2324.77	2388.86	2431.53
																				237	33week+6day	5.04336	1.54762e-05	0.464376	1.18924e-05	1866.64	1899.2	1950.58	2039.86	2144.37	2254.8	2359.55	2424.79	2468.23
																				238	34week+0day	5.04907	1.54824e-05	0.463705	1.19261e-05	1893.08	1926.2	1978.45	2069.28	2175.6	2287.97	2394.58	2460.98	2505.2
																				239	34week+1day	5.05472	1.54885e-05	0.463041	1.196e-05	1919.68	1953.36	2006.5	2098.88	2207.04	2321.36	2429.85	2497.43	2542.42
																				240	34week+2day	5.06032	1.54945e-05	0.462382	1.1994e-05	1946.42	1980.67	2034.71	2128.65	2238.67	2354.97	2465.35	2534.12	2579.91
																				241	34week+3day	5.06587	1.55005e-05	0.46173	1.20281e-05	1973.32	2008.14	2063.08	2158.61	2270.5	2388.8	2501.09	2571.06	2617.65
																				242	34week+4day	5.07136	1.55065e-05	0.461084	1.20624e-05	2000.35	2035.75	2091.6	2188.73	2302.51	2422.83	2537.05	2608.23	2655.63
																				243	34week+5day	5.0768	1.55123e-05	0.460444	1.20968e-05	2027.53	2063.5	2120.28	2219.02	2334.71	2457.06	2573.23	2645.64	2693.86
																				244	34week+6day	5.08219	1.55182e-05	0.45981	1.21312e-05	2054.84	2091.4	2149.1	2249.48	2367.08	2491.49	2609.63	2683.27	2732.32
																				245	35week+0day	5.08753	1.55239e-05	0.459183	1.21658e-05	2082.27	2119.43	2178.07	2280.08	2399.63	2526.11	2646.24	2721.12	2771
																				246	35week+1day	5.09281	1.55297e-05	0.458561	1.22004e-05	2109.84	2147.59	2207.17	2310.84	2432.34	2560.92	2683.04	2759.19	2809.91
																				247	35week+2day	5.09804	1.55353e-05	0.457946	1.2235e-05	2137.52	2175.87	2236.41	2341.74	2465.22	2595.9	2720.05	2797.46	2849.04
																				248	35week+3day	5.10322	1.55409e-05	0.457337	1.22698e-05	2165.32	2204.27	2265.77	2372.78	2498.25	2631.06	2757.25	2835.94	2888.37
																				249	35week+4day	5.10835	1.55465e-05	0.456734	1.23045e-05	2193.22	2232.79	2295.25	2403.96	2531.43	2666.38	2794.63	2874.61	2927.9
																				250	35week+5day	5.11343	1.5552e-05	0.456137	1.23393e-05	2221.23	2261.41	2324.85	2435.27	2564.76	2701.87	2832.18	2913.47	2967.63
																				251	35week+6day	5.11845	1.55574e-05	0.455546	1.23741e-05	2249.34	2290.14	2354.56	2466.69	2598.22	2737.51	2869.91	2952.51	3007.55
																				252	36week+0day	5.12342	1.55628e-05	0.454961	1.24089e-05	2277.55	2318.97	2384.37	2498.24	2631.82	2773.29	2907.8	2991.72	3047.65

## Sheet: MALE_EFW_COND
Conditional standards for estimated fetal weight EFW (in gram) for males
	Instruction:
		input area in yellow					EFW percentiles conditional on EFW=900gram at GA=26weeks+5day(s)
		numeric output in beige
																				Gestational Age (in days)	Gestational Age	f(GA)	Cov[EFW^(-0.1)(T1), EFW^(-0.1)(T2)]	E(EFW^(-0.1))	Var(EFW^(-0.1))	Conditional percentiles from 27weeks+0day to 36weeks+0day
	Enter GA and EFW at T1 alone gives unconditional z score, unconditional percentiles at T1 and conditional percentiles given EFW at T1																									3rd	5th	10th	25th	50th	75th	90th	95th	97th
	Enter GA and EFW at both T1 and T2 gives complete set of outputs																			189	27week+0day	4.70719	1.27763e-05	0.504197	9.26148e-06	841.339	853.278	872.028	904.379	941.879	981.097	1017.93	1040.71	1055.79
	GA in completed weeks at T2 must be at least one week away from GA in complated weeks at T1																			190	27week+1day	4.71573	1.27991e-05	0.503202	9.28023e-06	857.843	870.053	889.229	922.318	960.678	1000.8	1038.49	1061.8	1077.24
																				191	27week+2day	4.7242	1.28218e-05	0.502214	9.30083e-06	874.567	887.053	906.664	940.507	979.747	1020.79	1059.36	1083.21	1099.01
																				192	27week+3day	4.73262	1.28443e-05	0.501233	9.32325e-06	891.511	904.279	924.334	958.947	999.085	1041.08	1080.54	1104.94	1121.11
		T1		T2																193	27week+4day	4.74097	1.28667e-05	0.50026	9.34743e-06	908.675	921.731	942.24	977.639	1018.7	1061.66	1102.03	1127	1143.55
		weeks	days	weeks	days															194	27week+5day	4.74926	1.28889e-05	0.499294	9.37334e-06	926.061	939.411	960.383	996.585	1038.58	1082.53	1123.83	1149.38	1166.32
	Gestational Age GA (weeks + days)	26	5	34	0															195	27week+6day	4.75748	1.29109e-05	0.498335	9.40093e-06	943.667	957.317	978.762	1015.78	1058.73	1103.69	1145.95	1172.09	1189.42
	EFW (gram)	900		1920																196	28week+0day	4.76565	1.29327e-05	0.497383	9.43017e-06	961.495	975.451	997.377	1035.24	1079.16	1125.15	1168.39	1195.13	1212.87
																				197	28week+1day	4.77375	1.29544e-05	0.496439	9.461e-06	979.544	993.812	1016.23	1054.94	1099.87	1146.91	1191.14	1218.51	1236.65
																				198	28week+2day	4.78179	1.29759e-05	0.495502	9.49339e-06	997.815	1012.4	1035.32	1074.9	1120.85	1168.96	1214.21	1242.21	1260.77
			Unconditional		Conditional															199	28week+3day	4.78977	1.29973e-05	0.494572	9.52731e-06	1016.31	1031.22	1054.65	1095.12	1142.1	1191.31	1237.6	1266.25	1285.24
			T1	T2	T2															200	28week+4day	4.79769	1.30185e-05	0.493649	9.5627e-06	1035.02	1050.26	1074.22	1115.59	1163.64	1213.97	1261.31	1290.62	1310.05
	GA (days)		187	238	238															201	28week+5day	4.80554	1.30395e-05	0.492733	9.59954e-06	1053.95	1069.53	1094.02	1136.32	1185.45	1236.92	1285.35	1315.33	1335.21
	f(GA)		4.68991	5.05558	5.05558															202	28week+6day	4.81334	1.30604e-05	0.491824	9.63778e-06	1073.11	1089.03	1114.06	1157.31	1207.53	1260.17	1309.71	1340.37	1360.71
	E(EFW^(-0.1))		0.505541	0.462869	0.46359															203	29week+0day	4.82108	1.30811e-05	0.490923	9.67739e-06	1092.49	1108.76	1134.34	1178.55	1229.9	1283.72	1334.39	1365.76	1386.56
	Var(EFW^(-0.1))		1.81556e-05	2.20144e-05	1.16632e-05															204	29week+1day	4.82875	1.31017e-05	0.490028	9.71832e-06	1112.08	1128.71	1154.86	1200.04	1252.54	1307.58	1359.39	1391.48	1412.76
	Cov[EFW^(-0.1)(T1), EFW^(-0.1)(T2)]		--	--	1.37088e-05															205	29week+2day	4.83637	1.3122e-05	0.48914	9.76055e-06	1131.9	1148.89	1175.61	1221.79	1275.46	1331.73	1384.72	1417.54	1439.31
	z-score		-0.224015	-1.4212	-1.7415															206	29week+3day	4.84393	1.31423e-05	0.488259	9.80403e-06	1151.93	1169.3	1196.6	1243.8	1298.66	1356.19	1410.37	1443.94	1466.2
	P3		783.663	1834.01	1900.66															207	29week+4day	4.85142	1.31623e-05	0.487385	9.84873e-06	1172.18	1189.92	1217.82	1266.06	1322.13	1380.95	1436.35	1470.68	1493.45
	P5		799.171	1877.61	1933.55															208	29week+5day	4.85886	1.31823e-05	0.486518	9.89461e-06	1192.65	1210.78	1239.28	1288.57	1345.88	1406.01	1462.66	1497.75	1521.05
	P10		823.713	1947	1985.43															209	29week+6day	4.86624	1.3202e-05	0.485658	9.94164e-06	1213.34	1231.86	1260.98	1311.34	1369.91	1431.37	1489.28	1525.17	1548.99
	P25		866.593	2069.32	2075.57															210	30week+0day	4.87356	1.32216e-05	0.484805	9.98979e-06	1234.25	1253.16	1282.91	1334.36	1394.22	1457.03	1516.24	1552.93	1577.29
	P50		917.138	2215.24	2181.04															211	30week+1day	4.88083	1.3241e-05	0.483958	1.0039e-05	1255.36	1274.68	1305.07	1357.64	1418.79	1483	1543.52	1581.03	1605.94
	P75		970.944	2372.55	2292.43															212	30week+2day	4.88803	1.32603e-05	0.483119	1.00893e-05	1276.7	1296.42	1327.46	1381.16	1443.65	1509.26	1571.12	1609.47	1634.93
	P90		1022.35	2524.69	2398.06															213	30week+3day	4.89518	1.32795e-05	0.482286	1.01406e-05	1298.24	1318.39	1350.09	1404.94	1468.78	1535.82	1599.05	1638.25	1664.28
	P95		1054.54	2620.85	2463.82															214	30week+4day	4.90227	1.32984e-05	0.481459	1.01928e-05	1320	1340.57	1372.94	1428.96	1494.18	1562.68	1627.3	1667.37	1693.98
	P97		1076.05	2685.46	2507.59															215	30week+5day	4.9093	1.33173e-05	0.48064	1.02461e-05	1341.96	1362.97	1396.02	1453.24	1519.85	1589.84	1655.87	1696.83	1724.02
																				216	30week+6day	4.91627	1.33359e-05	0.479827	1.03002e-05	1364.14	1385.58	1419.33	1477.76	1545.8	1617.29	1684.77	1726.62	1754.42
																				217	31week+0day	4.92319	1.33544e-05	0.479021	1.03552e-05	1386.52	1408.41	1442.87	1502.52	1572.01	1645.05	1713.98	1756.75	1785.16
																				218	31week+1day	4.93005	1.33728e-05	0.478221	1.04111e-05	1409.11	1431.45	1466.62	1527.53	1598.49	1673.09	1743.52	1787.22	1816.24
																				219	31week+2day	4.93685	1.3391e-05	0.477428	1.04678e-05	1431.9	1454.71	1490.6	1552.78	1625.24	1701.43	1773.37	1818.02	1847.68
																				220	31week+3day	4.9436	1.34091e-05	0.476642	1.05252e-05	1454.9	1478.17	1514.81	1578.28	1652.25	1730.05	1803.54	1849.15	1879.45
	Model Parameters for deriving percentiles			z-score for a percentile of a standard normal distribution																221	31week+4day	4.95029	1.3427e-05	0.475862	1.05835e-05	1478.09	1501.84	1539.23	1604.01	1679.52	1758.97	1834.02	1880.61	1911.57
																				222	31week+5day	4.95692	1.34447e-05	0.475089	1.06425e-05	1501.48	1525.71	1563.86	1629.98	1707.06	1788.18	1864.82	1912.41	1944.03
	p1	0.5		3	-1.88079															223	31week+6day	4.9635	1.34623e-05	0.474322	1.07021e-05	1525.07	1549.79	1588.71	1656.18	1734.86	1817.67	1895.92	1944.53	1976.83
	p2	2		5	-1.64485															224	32week+0day	4.97002	1.34798e-05	0.473562	1.07625e-05	1548.85	1574.06	1613.78	1682.61	1762.91	1847.44	1927.34	1976.97	2009.96
	a1	-0.116673		10	-1.28155															225	32week+1day	4.97649	1.34971e-05	0.472808	1.08235e-05	1572.82	1598.54	1639.05	1709.28	1791.21	1877.49	1959.06	2009.74	2043.43
	a2	7.82568e-05		25	-0.67449															226	32week+2day	4.9829	1.35143e-05	0.472061	1.08851e-05	1596.99	1623.21	1664.53	1736.17	1819.77	1907.82	1991.09	2042.83	2077.22
	b0	1.05284		50	0															227	32week+3day	4.98926	1.35313e-05	0.47132	1.09474e-05	1621.33	1648.08	1690.21	1763.29	1848.58	1938.43	2023.42	2076.24	2111.35
	b1	-0.116697		75	0.67449															228	32week+4day	4.99556	1.35482e-05	0.470586	1.10101e-05	1645.87	1673.14	1716.1	1790.63	1877.63	1969.31	2056.05	2109.96	2145.81
	var(beta0)	0.000300375		90	1.28155															229	32week+5day	5.0018	1.35649e-05	0.469858	1.10735e-05	1670.58	1698.38	1742.19	1818.19	1906.93	2000.46	2088.97	2144	2180.59
	var(beta1)	1.42191e-05		95	1.64485															230	32week+6day	5.00799	1.35814e-05	0.469136	1.11373e-05	1695.47	1723.81	1768.47	1845.96	1936.47	2031.88	2122.19	2178.35	2215.69
	cov(beta0,beta1)	-6.40094e-05		97	1.88079															231	33week+0day	5.01413	1.35979e-05	0.468421	1.12016e-05	1720.54	1749.42	1794.95	1873.95	1966.25	2063.57	2155.7	2213	2251.1
	var(e)	5.42553e-06																		232	33week+1day	5.02021	1.36142e-05	0.467712	1.12664e-05	1745.78	1775.22	1821.61	1902.15	1996.26	2095.51	2189.49	2247.95	2286.83
																				233	33week+2day	5.02624	1.36303e-05	0.467009	1.13316e-05	1771.19	1801.18	1848.47	1930.56	2026.5	2127.71	2223.57	2283.2	2322.88
																				234	33week+3day	5.03222	1.36463e-05	0.466313	1.13972e-05	1796.76	1827.32	1875.51	1959.17	2056.97	2160.16	2257.92	2318.75	2359.22
																				235	33week+4day	5.03814	1.36621e-05	0.465623	1.14632e-05	1822.5	1853.64	1902.73	1987.98	2087.66	2192.86	2292.56	2354.59	2395.87
																				236	33week+5day	5.04401	1.36778e-05	0.464939	1.15295e-05	1848.4	1880.11	1930.12	2016.98	2118.57	2225.81	2327.46	2390.72	2432.82
																				237	33week+6day	5.04982	1.36934e-05	0.464261	1.15962e-05	1874.45	1906.75	1957.69	2046.18	2149.7	2259	2362.62	2427.13	2470.06
																				238	34week+0day	5.05558	1.37088e-05	0.46359	1.16632e-05	1900.66	1933.55	1985.43	2075.57	2181.04	2292.43	2398.06	2463.82	2507.59
																				239	34week+1day	5.06129	1.37241e-05	0.462924	1.17305e-05	1927.01	1960.5	2013.33	2105.14	2212.59	2326.09	2433.74	2500.78	2545.41
																				240	34week+2day	5.06694	1.37392e-05	0.462265	1.17981e-05	1953.51	1987.6	2041.4	2134.89	2244.34	2359.98	2469.68	2538.01	2583.5
																				241	34week+3day	5.07255	1.37542e-05	0.461612	1.18659e-05	1980.14	2014.86	2069.62	2164.82	2276.28	2394.09	2505.87	2575.51	2621.87
																				242	34week+4day	5.0781	1.37691e-05	0.460965	1.19339e-05	2006.92	2042.25	2098	2194.92	2308.43	2428.42	2542.31	2613.26	2660.51
																				243	34week+5day	5.08359	1.37838e-05	0.460325	1.20021e-05	2033.82	2069.78	2126.52	2225.19	2340.76	2462.96	2578.97	2651.27	2699.41
																				244	34week+6day	5.08904	1.37984e-05	0.45969	1.20705e-05	2060.86	2097.45	2155.19	2255.61	2373.27	2497.72	2615.88	2689.52	2738.57
																				245	35week+0day	5.09443	1.38128e-05	0.459062	1.2139e-05	2088.02	2125.24	2184	2286.2	2405.97	2532.67	2653	2728.02	2777.98
																				246	35week+1day	5.09977	1.38271e-05	0.458439	1.22077e-05	2115.3	2153.16	2212.94	2316.94	2438.83	2567.82	2690.35	2766.75	2817.64
																				247	35week+2day	5.10506	1.38413e-05	0.457823	1.22764e-05	2142.69	2181.2	2242.01	2347.82	2471.87	2603.16	2727.91	2805.71	2857.54
																				248	35week+3day	5.11029	1.38553e-05	0.457212	1.23453e-05	2170.19	2209.36	2271.21	2378.85	2505.07	2638.69	2765.68	2844.89	2897.66
																				249	35week+4day	5.11548	1.38692e-05	0.456608	1.24142e-05	2197.8	2237.63	2300.53	2410.01	2538.42	2674.4	2803.66	2884.29	2938.02
																				250	35week+5day	5.12061	1.38829e-05	0.45601	1.24832e-05	2225.5	2266	2329.96	2441.3	2571.93	2710.28	2841.82	2923.9	2978.59
																				251	35week+6day	5.1257	1.38965e-05	0.455417	1.25522e-05	2253.31	2294.48	2359.5	2472.72	2605.58	2746.33	2880.18	2963.71	3019.38
																				252	36week+0day	5.13073	1.391e-05	0.454831	1.26212e-05	2281.2	2323.05	2389.15	2504.26	2639.37	2782.53	2918.72	3003.71	3060.37

## Sheet: FEMALE_EFW_COND
Conditional standards for estimated fetal weight EFW (in gram) for females
	Instruction:
		input area in yellow					EFW percentiles conditional on EFW=900gram at GA=26weeks+5day(s)
		numeric output in beige
																				Gestational Age (in days)	Gestational Age	f(GA)	Cov[EFW^(-0.1)(T1), EFW^(-0.1)(T2)]	E(EFW^(-0.1))	Var(EFW^(-0.1))	Conditional percentiles from 27weeks+0day to 36weeks+0day
	Enter GA and EFW at T1 alone gives unconditional z score, unconditional percentiles at T1 and conditional percentiles given EFW at T1																									3rd	5th	10th	25th	50th	75th	90th	95th	97th
	Enter GA and EFW at both T1 and T2 gives complete set of outputs																			189	27week+0day	4.69903	1.661e-05	0.50462	1.2115e-05	821.061	834.369	855.328	891.653	934.015	978.602	1020.74	1046.91	1064.3
	GA in completed weeks at T2 must be at least one week away from GA in complated weeks at T1																			190	27week+1day	4.70748	1.66099e-05	0.503618	1.2115e-05	837.34	850.939	872.357	909.48	952.777	998.352	1041.43	1068.18	1085.96
																				191	27week+2day	4.71587	1.66098e-05	0.502623	1.21149e-05	853.848	867.743	889.626	927.56	971.807	1018.39	1062.42	1089.76	1107.94
																				192	27week+3day	4.7242	1.66097e-05	0.501635	1.21149e-05	870.586	884.78	907.137	945.895	991.107	1038.71	1083.71	1111.66	1130.24
		T1		T2																193	27week+4day	4.73246	1.66096e-05	0.500655	1.21148e-05	887.553	902.052	924.891	964.485	1010.68	1059.32	1105.3	1133.87	1152.85
		weeks	days	weeks	days															194	27week+5day	4.74066	1.66095e-05	0.499683	1.21147e-05	904.751	919.56	942.887	983.332	1030.52	1080.21	1127.2	1156.39	1175.79
	Gestational Age GA (weeks + days)	26	5	34	0															195	27week+6day	4.7488	1.66094e-05	0.498718	1.21147e-05	922.181	937.304	961.127	1002.43	1050.64	1101.4	1149.4	1179.22	1199.05
	EFW (gram)	900		1920																196	28week+0day	4.75687	1.66093e-05	0.49776	1.21146e-05	939.842	955.285	979.611	1021.8	1071.02	1122.87	1171.91	1202.37	1222.63
																				197	28week+1day	4.76488	1.66093e-05	0.49681	1.21146e-05	957.736	973.502	998.34	1041.41	1091.69	1144.64	1194.72	1225.84	1246.53
																				198	28week+2day	4.77283	1.66092e-05	0.495867	1.21145e-05	975.862	991.957	1017.31	1061.29	1112.62	1166.7	1217.84	1249.63	1270.76
			Unconditional		Conditional															199	28week+3day	4.78072	1.66091e-05	0.494932	1.21145e-05	994.221	1010.65	1036.53	1081.43	1133.83	1189.04	1241.27	1273.73	1295.31
			T1	T2	T2															200	28week+4day	4.78855	1.6609e-05	0.494003	1.21144e-05	1012.81	1029.58	1056	1101.82	1155.32	1211.68	1265.01	1298.15	1320.19
	GA (days)		187	238	238															201	28week+5day	4.79631	1.66089e-05	0.493082	1.21144e-05	1031.64	1048.75	1075.71	1122.48	1177.08	1234.62	1289.06	1322.9	1345.39
	f(GA)		4.68193	5.04264	5.04264															202	28week+6day	4.80402	1.66088e-05	0.492169	1.21143e-05	1050.7	1068.16	1095.67	1143.39	1199.12	1257.84	1313.41	1347.96	1370.92
	E(EFW^(-0.1))		0.507004	0.464224	0.463869															203	29week+0day	4.81166	1.66087e-05	0.491262	1.21143e-05	1069.99	1087.8	1115.87	1164.57	1221.43	1281.36	1338.08	1373.34	1396.78
	Var(EFW^(-0.1))		2.37378e-05	2.37298e-05	1.21127e-05															204	29week+1day	4.81925	1.66086e-05	0.490363	1.21142e-05	1089.51	1107.68	1136.32	1186	1244.02	1305.17	1363.05	1399.03	1422.96
	Cov[EFW^(-0.1)(T1), EFW^(-0.1)(T2)]		--	--	1.66062e-05															205	29week+2day	4.82677	1.66086e-05	0.48947	1.21142e-05	1109.27	1127.8	1157.01	1207.69	1266.88	1329.28	1388.33	1425.05	1449.47
	z-score		0.104252	-1.09062	-1.62861															206	29week+3day	4.83423	1.66085e-05	0.488585	1.21141e-05	1129.26	1148.16	1177.95	1229.64	1290.02	1353.67	1413.92	1451.39	1476.31
	P3		744.898	1769.47	1884.48															207	29week+4day	4.84164	1.66084e-05	0.487707	1.21141e-05	1149.48	1168.76	1199.13	1251.85	1313.43	1378.36	1439.82	1478.05	1503.47
	P5		761.692	1813.01	1917.69															208	29week+5day	4.84898	1.66083e-05	0.486836	1.2114e-05	1169.94	1189.59	1220.56	1274.32	1337.12	1403.34	1466.03	1505.02	1530.95
	P10		788.372	1882.38	1970.1															209	29week+6day	4.85626	1.66082e-05	0.485972	1.2114e-05	1190.62	1210.66	1242.23	1297.04	1361.08	1428.61	1492.55	1532.32	1558.77
	P25		835.278	2004.89	2061.22															210	30week+0day	4.86349	1.66082e-05	0.485116	1.21139e-05	1211.54	1231.96	1264.15	1320.02	1385.31	1454.17	1519.37	1559.93	1586.9
	P50		891.024	2151.4	2167.94															211	30week+1day	4.87066	1.66081e-05	0.484266	1.21139e-05	1232.68	1253.49	1286.31	1343.26	1409.82	1480.02	1546.5	1587.85	1615.36
	P75		950.89	2309.77	2280.76															212	30week+2day	4.87776	1.6608e-05	0.483423	1.21138e-05	1254.05	1275.27	1308.71	1366.75	1434.6	1506.16	1573.93	1616.1	1644.14
	P90		1008.57	2463.32	2387.85															213	30week+3day	4.88481	1.66079e-05	0.482587	1.21138e-05	1275.65	1297.27	1331.34	1390.5	1459.64	1532.58	1601.67	1644.65	1673.25
	P95		1044.92	2560.57	2454.58															214	30week+4day	4.8918	1.66078e-05	0.481758	1.21137e-05	1297.48	1319.5	1354.22	1414.5	1484.96	1559.3	1629.71	1673.52	1702.67
	P97		1069.3	2625.98	2499.01															215	30week+5day	4.89874	1.66078e-05	0.480935	1.21137e-05	1319.53	1341.97	1377.34	1438.75	1510.54	1586.29	1658.06	1702.71	1732.41
																				216	30week+6day	4.90561	1.66077e-05	0.48012	1.21136e-05	1341.81	1364.66	1400.69	1463.25	1536.39	1613.58	1686.7	1732.2	1762.47
																				217	31week+0day	4.91243	1.66076e-05	0.479311	1.21136e-05	1364.31	1387.58	1424.28	1488	1562.51	1641.14	1715.64	1762	1792.85
																				218	31week+1day	4.91919	1.66075e-05	0.47851	1.21135e-05	1387.02	1410.73	1448.1	1513	1588.89	1668.98	1744.88	1792.11	1823.54
																				219	31week+2day	4.92589	1.66075e-05	0.477715	1.21135e-05	1409.96	1434.1	1472.15	1538.24	1615.53	1697.1	1774.41	1822.52	1854.54
																				220	31week+3day	4.93254	1.66074e-05	0.476926	1.21135e-05	1433.12	1457.69	1496.43	1563.73	1642.42	1725.5	1804.24	1853.24	1885.85
	Model Parameters for deriving percentiles			z-score for a percentile of a standard normal distribution																221	31week+4day	4.93913	1.66073e-05	0.476145	1.21134e-05	1456.49	1481.5	1520.95	1589.45	1669.58	1754.17	1834.35	1884.26	1917.47
																				222	31week+5day	4.94566	1.66072e-05	0.47537	1.21134e-05	1480.08	1505.54	1545.68	1615.42	1696.99	1783.12	1864.75	1915.57	1949.39
	p1	0.5		3	-1.88079															223	31week+6day	4.95214	1.66072e-05	0.474602	1.21133e-05	1503.87	1529.78	1570.64	1641.63	1724.66	1812.33	1895.44	1947.18	1981.62
	p2	2		5	-1.64485															224	32week+0day	4.95856	1.66071e-05	0.473841	1.21133e-05	1527.88	1554.25	1595.83	1668.06	1752.57	1841.81	1926.41	1979.09	2014.14
	a1	-0.118632		10	-1.28155															225	32week+1day	4.96492	1.6607e-05	0.473086	1.21132e-05	1552.1	1578.92	1621.23	1694.73	1780.73	1871.55	1957.67	2011.28	2046.96
	a2	8.08988e-05		25	-0.67449															226	32week+2day	4.97123	1.66069e-05	0.472338	1.21132e-05	1576.52	1603.81	1646.85	1721.64	1809.14	1901.56	1989.2	2043.76	2080.08
	b0	1.06226		50	0															227	32week+3day	4.97748	1.66069e-05	0.471596	1.21132e-05	1601.14	1628.9	1672.68	1748.76	1837.79	1931.82	2021	2076.53	2113.48
	b1	-0.118596		75	0.67449															228	32week+4day	4.98368	1.66068e-05	0.470861	1.21131e-05	1625.96	1654.19	1698.73	1776.11	1866.68	1962.34	2053.07	2109.57	2147.18
	var(beta0)	1.6715e-05		90	1.28155															229	32week+5day	4.98982	1.66067e-05	0.470133	1.21131e-05	1650.98	1679.69	1724.98	1803.69	1895.8	1993.11	2085.41	2142.89	2181.15
	var(beta1)	7.74358e-12		95	1.64485															230	32week+6day	4.99591	1.66067e-05	0.469411	1.2113e-05	1676.19	1705.38	1751.44	1831.48	1925.16	2024.13	2118.02	2176.49	2215.41
	cov(beta0,beta1)	-1.12105e-08		97	1.88079															231	33week+0day	5.00194	1.66066e-05	0.468696	1.2113e-05	1701.59	1731.27	1778.1	1859.48	1954.74	2055.4	2150.88	2210.35	2249.94
	var(e)	7.12767e-06																		232	33week+1day	5.00792	1.66065e-05	0.467987	1.2113e-05	1727.18	1757.36	1804.96	1887.7	1984.55	2086.9	2184	2244.48	2284.74
																				233	33week+2day	5.01384	1.66065e-05	0.467285	1.21129e-05	1752.96	1783.63	1832.01	1916.12	2014.59	2118.65	2217.37	2278.87	2319.81
																				234	33week+3day	5.01971	1.66064e-05	0.466589	1.21129e-05	1778.91	1810.08	1859.26	1944.75	2044.84	2150.62	2250.99	2313.52	2355.15
																				235	33week+4day	5.02552	1.66063e-05	0.465899	1.21128e-05	1805.05	1836.72	1886.7	1973.58	2075.3	2182.82	2284.85	2348.42	2390.74
																				236	33week+5day	5.03128	1.66063e-05	0.465216	1.21128e-05	1831.35	1863.54	1914.32	2002.6	2105.98	2215.25	2318.95	2383.56	2426.58
																				237	33week+6day	5.03699	1.66062e-05	0.464539	1.21128e-05	1857.83	1890.53	1942.12	2031.82	2136.86	2247.9	2353.29	2418.95	2462.67
																				238	34week+0day	5.04264	1.66062e-05	0.463869	1.21127e-05	1884.48	1917.69	1970.1	2061.22	2167.94	2280.76	2387.85	2454.58	2499.01
																				239	34week+1day	5.04824	1.66061e-05	0.463205	1.21127e-05	1911.28	1945.02	1998.25	2090.81	2199.22	2313.84	2422.64	2490.44	2535.58
																				240	34week+2day	5.05378	1.6606e-05	0.462547	1.21126e-05	1938.25	1972.51	2026.57	2120.57	2230.68	2347.12	2457.64	2526.52	2572.39
																				241	34week+3day	5.05928	1.6606e-05	0.461896	1.21126e-05	1965.37	2000.15	2055.05	2150.51	2262.34	2380.6	2492.86	2562.83	2609.42
																				242	34week+4day	5.06472	1.66059e-05	0.461251	1.21126e-05	1992.64	2027.95	2083.69	2180.62	2294.18	2414.27	2528.29	2599.35	2646.67
																				243	34week+5day	5.0701	1.66058e-05	0.460612	1.21125e-05	2020.05	2055.9	2112.49	2210.9	2326.19	2448.13	2563.92	2636.08	2684.14
																				244	34week+6day	5.07544	1.66058e-05	0.45998	1.21125e-05	2047.61	2084	2141.43	2241.33	2358.38	2482.18	2599.74	2673.02	2721.82
																				245	35week+0day	5.08072	1.66057e-05	0.459353	1.21125e-05	2075.3	2112.23	2170.52	2271.92	2390.73	2516.4	2635.75	2710.15	2759.7
																				246	35week+1day	5.08594	1.66057e-05	0.458733	1.21124e-05	2103.12	2140.6	2199.76	2302.66	2423.24	2550.8	2671.95	2747.47	2797.77
																				247	35week+2day	5.09112	1.66056e-05	0.45812	1.21124e-05	2131.07	2169.1	2229.12	2333.54	2455.9	2585.36	2708.32	2784.98	2836.03
																				248	35week+3day	5.09624	1.66056e-05	0.457512	1.21124e-05	2159.14	2197.72	2258.61	2364.55	2488.72	2620.09	2744.87	2822.66	2874.48
																				249	35week+4day	5.10131	1.66055e-05	0.456911	1.21123e-05	2187.32	2226.46	2288.23	2395.71	2521.67	2654.96	2781.57	2860.51	2913.1
																				250	35week+5day	5.10633	1.66054e-05	0.456315	1.21123e-05	2215.62	2255.31	2317.97	2426.98	2554.76	2689.98	2818.44	2898.53	2951.89
																				251	35week+6day	5.1113	1.66054e-05	0.455726	1.21123e-05	2244.02	2284.27	2347.82	2458.38	2587.98	2725.15	2855.45	2936.71	2990.83
																				252	36week+0day	5.11622	1.66053e-05	0.455143	1.21122e-05	2272.52	2313.34	2377.77	2489.89	2621.33	2760.44	2892.61	2975.03	3029.94
